# Supplementary material for: Genome-Wide Exploration of Thiamin Pyrophosphate Riboswitches in Medically Relevant Fungi Reveals Diverse Distribution and Implications for Antimicrobial Drug Targeting
Source: ACS Omega. 2024 Dec 10;9(51):50134–46. doi: 10.1021/acsomega.4c00158 (PMC11683625; doi:10.1021/acsomega.4c00158)
Supplement: Supplementary file 2 — ao4c00158_si_002.xlsx [file ao4c00158_si_002.xlsx]

## Sheet: Cover Page
Supporting information for
Genome-Wide Exploration of TPP Riboswitches in Medically Relevant Fungi Reveals Diverse Distribution and Implications for Antimicrobial Drug Targeting
Valdemir Vargas-Junior1, Ana Carolina Ramos Guimarães1, Ernesto Raul Caffarena2 and Deborah Antunes1*
1Laboratory for Applied Genomics and Bioinnovations, Oswaldo Cruz Institute (IOC - FIOCRUZ), Rio de Janeiro, Brazil
2Computational Biophysics and Molecular Modeling Group, Scientific Computing Program (PROCC - FIOCRUZ), Rio de Janeiro, Brazil
(*) Corresponding Author. E-mail address: deborah.santos@fiocruz.br (D. Antunes)

## Sheet: Sheet
SPECIE	DIVISION	CLASS	SEQUENCE ID	START	END	STRAND	PRODUCT	SIZE	GC	LOCATION	REGULATION TYPE
Alternaria alternata	Ascomycota	Dothideomycetes	NW_017306194.1	267509	267636	+	NMT1	127	47.2441	5' UTR	Type I
Alternaria alternata	Ascomycota	Dothideomycetes	NW_017306206.1	376334	376240	-	NUCLEOSIDE TRANSPORTER	94	50	INTRON	Tiype III
Alternaria alternata	Ascomycota	Dothideomycetes	NW_017306202.1	357429	357280	-	THI4	149	43.6242	5' UTR	Type I
Alternaria alternata	Ascomycota	Dothideomycetes	NW_017306190.1	96081	95940	-	UREA	141	50.3546	INTRON	Type II
Aspergillus flavus	Ascomycota	Eurotiomycetes	NC_054694.1	3452553	3452780	+	NMT1	227	54.6256	5' UTR	Type I
Aspergillus flavus	Ascomycota	Eurotiomycetes	NC_054692.1	2310868	2311038	+	THI4	170	50.5882	5' UTR	Type I
Aspergillus flavus	Ascomycota	Eurotiomycetes	NC_054693.1	3294596	3294414	-	NUCLEOSIDE TRANSPORTER	182	50	5' UTR	Type I
Aspergillus fumigatus	Ascomycota	Eurotiomycetes	NC_007198.1	638474	638271	-	NMT1	203	48.2759	5' UTR	Type I
Aspergillus fumigatus	Ascomycota	Eurotiomycetes	NC_007199.1	1957935	1958107	+	THI4	172	48.2558	5' UTR	Type I
Aspergillus fumigatus	Ascomycota	Eurotiomycetes	NC_007195.1	768658	768836	+	NUCLEOSIDE TRANSPORTER	178	49.4382	5' UTR	Type I
Aspergillus latus	Ascomycota	Eurotiomycetes	VCRL01000207.1	37584	37492	-	NMT1	92	47.8261	5' UTR	Type I
Aspergillus latus	Ascomycota	Eurotiomycetes	VCRL01000038.1	451277	451369	+	NMT1	92	46.7391	5' UTR	Type I
Aspergillus latus	Ascomycota	Eurotiomycetes	VCRL01000015.1	589916	590071	+	NUCLEOSIDE TRANSPORTER	155	49.6774	5' UTR	Type I
Aspergillus latus	Ascomycota	Eurotiomycetes	VCRL01000007.1	285516	285669	+	THI4	153	50.9804	5' UTR	Type I
Aspergillus latus	Ascomycota	Eurotiomycetes	VCRL01000003.1	189472	189345	-	NUCLEOSIDE TRANSPORTER	127	54.3307	5' UTR	Type I
Aspergillus latus	Ascomycota	Eurotiomycetes	VCRL01000002.1	609870	609999	+	THI4	129	53.4884	5' UTR	Type I
Aspergillus lentulus	Ascomycota	Eurotiomycetes	NW_022983924.1	11634	11724	+	AMINO ACID TRANSPORTER	90	46.6667	5' UTR	Type I
Aspergillus lentulus	Ascomycota	Eurotiomycetes	NW_022983871.1	222472	222678	+	NMT1	206	48.0583	5' UTR	Type I
Aspergillus lentulus	Ascomycota	Eurotiomycetes	NW_022983873.1	90787	90616	-	THI4	171	47.3684	5' UTR	Type I
Aspergillus lentulus	Ascomycota	Eurotiomycetes	NW_022983890.1	228561	228740	+	NUCLEOSIDE TRANSPORTER	179	51.3966	5' UTR	Type I
Aspergillus fischeri	Ascomycota	Eurotiomycetes	NW_001509772.1	2148287	2148486	+	NMT1	199	53.2663	5' UTR	Type I
Aspergillus fischeri	Ascomycota	Eurotiomycetes	NW_001509760.1	2084762	2084933	+	THI4	171	48.538	5' UTR	Type I
Aspergillus fischeri	Ascomycota	Eurotiomycetes	NW_001509772.1	2148288	2148485	+	NUCLEOSIDE TRANSPORTER	197	52.7919	5' UTR	Type I
Aspergillus oryzae	Ascomycota	Eurotiomycetes	NC_036438.1	3550250	3550477	+	NMT1	227	54.6256	INTRON	Type III
Aspergillus oryzae	Ascomycota	Eurotiomycetes	NC_036436.1	2327557	2327727	+	THI4	170	50.5882	INTRON	Type III
Aspergillus oryzae	Ascomycota	Eurotiomycetes	NC_036437.1	3333867	3333685	-	NUCLEOSIDE TRANSPORTER	182	50	5' UTR	Type I
Aspergillus nidulans	Ascomycota	Eurotiomycetes	NT_107005.1	483184	483092	-	NMT1	92	47.8261	5' UTR	Type I
Aspergillus nidulans	Ascomycota	Eurotiomycetes	NT_107012.1	1442020	1441867	-	THI4	153	48.366	5' UTR	Type I
Aspergillus nidulans	Ascomycota	Eurotiomycetes	NT_107011.1	735089	734964	-	NUCLEOSIDE TRANSPORTER	125	53.6	5' UTR	Type I
Aspergillus niger	Ascomycota	Eurotiomycetes	NT_166526.1	398427	398559	+	THI4	132	50	INTRON	Type III
Aspergillus niger	Ascomycota	Eurotiomycetes	NT_166519.1	2566917	2567037	+	NMT1	120	47.5	INTRON	Type III
Aspergillus niger	Ascomycota	Eurotiomycetes	NT_166523.1	398426	398560	+	NUCLEOSIDE TRANSPORTER	134	56.7164	5' UTR	Type I
Aspergillus terreus	Ascomycota	Eurotiomycetes	NT_165937.1	574748	574644	-	NMT1	104	46.1538	5' UTR	Type I
Aspergillus terreus	Ascomycota	Eurotiomycetes	NT_165931.1	509334	509212	-	THI4	122	51.6393	5' UTR	Type I
Aspergillus terreus	Ascomycota	Eurotiomycetes	NT_165938.1	314869	314776	-	NUCLEOSIDE TRANSPORTER	93	48.3871	5' UTR	Type I
Aureobasidium pullulans	Ascomycota	Dothideomycetes	NW_021941022.1	1576480	1576382	-	NUCLEOSIDE TRANSPORTER	98	41.8367	INTRON	Type III
Aureobasidium pullulans	Ascomycota	Dothideomycetes	NW_021941036.1	411447	411599	+	THI4	152	46.7105	5' UTR	Type I
Aureobasidium pullulans	Ascomycota	Dothideomycetes	NW_021941056.1	11417	11478	+	NMT1	61	45.9016	5' UTR	Type I
Aureobasidium pullulans	Ascomycota	Dothideomycetes	NW_021941030.1	740501	740393	-	AMINO ACID TRANSPORTER	108	53.7037	INTRON	Type III
Beauveria bassiana	Ascomycota	Sordariomycetes	NW_007930843.1	983369	983237	-	NMT1	132	53.7879	5' UTR	Type I
Beauveria bassiana	Ascomycota	Sordariomycetes	NW_007930847.1	234797	234650	-	THI4	147	58.5034	5' UTR	Type I
Beauveria bassiana	Ascomycota	Sordariomycetes	NW_007930862.1	223697	223553	-	UREA TRANSPORTER	144	59.7222	INTRON	Type II
Blastomyces dermatitidis	Ascomycota	Incertae sedis	EQ999981.1	2341828	2342052	+	NMT1	224	45.0893	INTRON	Type III
Blastomyces dermatitidis	Ascomycota	Incertae sedis	EQ999981.1	1797093	1796912	-	THI4	181	50.8287	INTRON	Type III
Blastomyces dermatitidis	Ascomycota	Incertae sedis	EQ999978.1	1531492	1531675	+	UREA TRANSPORTER	183	48.0874	INTRON	Type II
Candida auris	Ascomycota	Saccharomycetes	NW_021640167.1	410887	410801	-	UREA TRANSPORTER	86	43.0233	INTRON	Type II
Candida haemulonis	Ascomycota	Saccharomycetes	NW_020289912.1	594417	594311	-	UREA TRANSPORTER	106	49.0566	INTRON	Type II
Candida inconspicua	Ascomycota	Saccharomycetes	SELW01000121.1	185329	185262	-	UREA TRANSPORTER	67	44.7761	INTRON	Type II
Candida orthopsilosis	Ascomycota	Saccharomycetes	NC_018295.1	470511	470414	-	UREA TRANSPORTER	97	40.2062	INTRON	Type II
Candida parapsilosis	Ascomycota	Saccharomycetes	NW_023503282.1	474597	474499	-	UREA TRANSPORTER	98	42.8571	INTRON	Type II
Cladophialophora bantiana	Ascomycota	Eurotiomycetes	NW_015971594.1	333146	332991	-	UREA TRANSPORTER	155	50.3226	5' UTR	Type I
Cladophialophora bantiana	Ascomycota	Eurotiomycetes	NW_015971583.1	637324	637153	-	THI4	171	49.1228	INTRON	Type III
Cladophialophora carrionii	Ascomycota	Eurotiomycetes	NW_008481828.1	1236287	1236125	-	THI4	162	56.7901	INTRON	Type III
Cladophialophora carrionii	Ascomycota	Eurotiomycetes	NW_008481818.1	437462	437314	-	UREA TRANSPORTER	148	50.6757	INTRON	Type II
Cladosporium cladosporioides	Ascomycota	Dothideomycetes	NOXB01000001.1	1465021	1464872	-	NUCLEOSIDE TRANSPORTER	149	57.7181	INTRON	Type III
Cladosporium cladosporioides	Ascomycota	Dothideomycetes	NOXB01000005.1	1647981	1647751	-	THI4	230	54.7826	INTRON	Type III
Cladosporium cladosporioides	Ascomycota	Dothideomycetes	NOXB01000011.1	129596	129423	-	NMT1	173	53.7572	INTRON	Type III
Cladosporium cladosporioides	Ascomycota	Dothideomycetes	NOXB01000007.1	1089978	1090144	+	AMINO ACID TRANSPORTER	166	57.8313	5' UTR	Type I
Cladosporium sphaerospermum	Ascomycota	Dothideomycetes	JAHARS010000006.1	734718	734574	-	NUCLEOSIDE TRANSPORTER	144	57.6389	INTRON	Type III
Cladosporium sphaerospermum	Ascomycota	Dothideomycetes	JAHARS010000025.1	175308	175075	-	THI4	233	56.2232	INTRON	Type III
Cladosporium sphaerospermum	Ascomycota	Dothideomycetes	JAHARS010000008.1	101187	101008	-	NMT1	179	54.7486	INTRON	Type III
Coccidioides immitis	Ascomycota	Euascomycetes	NW_004504309.1	435807	435584	-	NMT1	223	51.1211	INTRON	Type III
Coccidioides immitis	Ascomycota	Euascomycetes	NW_004504310.1	5557045	5557239	+	THI4	194	51.5464	INTRON	Type III
Coccidioides immitis	Ascomycota	Euascomycetes	NW_004504310.1	7346905	7347069	+	UREA TRANSPORTER	164	51.2195	INTRON	Type II
Coccidioides posadasii	Ascomycota	Euascomycetes	NW_003316003.1	290607	290383	-	NMT1	224	51.7857	5' UTR	Type I
Coccidioides posadasii	Ascomycota	Euascomycetes	NW_003315979.1	4347745	4347909	+	UREA TRANSPORTER	164	50.6098	INTRON	Type II
Coccidioides posadasii	Ascomycota	Euascomycetes	NW_003315979.1	2614842	2615037	+	THI4	195	50.2564	5' UTR	Type I
Colletotrichum coccodes	Ascomycota	Sordariomycetes	LECQ01000186.1	36510	36646	+	THI4	136	61.7647	5' UTR	Type I
Colletotrichum coccodes	Ascomycota	Sordariomycetes	LECQ01000205.1	56397	56231	-	NMT1	166	56.6265	5' UTR	Type I
Colletotrichum coccodes	Ascomycota	Sordariomycetes	LECQ01000202.1	74511	74364	-	UREA TRANSPORTER	147	57.1429	INTRON	Type II
Colletotrichum coccodes	Ascomycota	Sordariomycetes	LECQ01000187.1	5646	5810	+	NMT1	164	50	5' UTR	Type I
Coniochaeta hoffmannii	Ascomycota	Sordariomycetes	NXFW01000056.1	89043	89209	+	NMT1	166	54.8193	5' UTR	Type I
Coniochaeta hoffmannii	Ascomycota	Sordariomycetes	NXFW01000004.1	79135	79291	+	THI4	156	55.7692	5' UTR	Type I
Coniochaeta hoffmannii	Ascomycota	Sordariomycetes	NXFW01000003.1	234903	235053	+	UREA TRANSPORTER	150	54.6667	INTRON	Type II
Curvularia lunata	Ascomycota	Dothideomycetes	PELC01000050.1	171242	171151	-	NUCLEOSIDE TRANSPORTER	91	53.8462	5' UTR	Type I
Curvularia lunata	Ascomycota	Dothideomycetes	PELC01000052.1	75236	75384	+	THI4	148	51.3514	5' UTR	Type I
Curvularia lunata	Ascomycota	Dothideomycetes	PELC01000085.1	80784	80903	+	NMT1	119	49.5798	5' UTR	Type I
Curvularia lunata	Ascomycota	Dothideomycetes	PELC01000038.1	153417	153549	+	UREA TRANSPORTER	132	49.2424	INTRON	Type II
Debaryomyces hansenii	Ascomycota	Saccharomycetes	NC_006047.2	1846432	1846556	+	UREA TRANSPORTER	124	39.5161	INTRON	Type III
Epicoccum nigrum	Ascomycota	Dothideomycetes	KZ107839.1	3124268	3124417	+	THI4	149	48.3221	5' UTR	Type I
Epicoccum nigrum	Ascomycota	Dothideomycetes	KZ107841.1	555190	555039	-	NMT1	151	49.6689	5' UTR	Type I
Epicoccum nigrum	Ascomycota	Dothideomycetes	KZ107870.1	7181	7061	-	UREA TRANSPORTER	120	58.3333	INTRON	Type II
Epicoccum nigrum	Ascomycota	Dothideomycetes	KZ107845.1	513277	513432	+	NUCLEOSIDE TRANSPORTER	155	49.6774	5' UTR	Type I
Epicoccum nigrum	Ascomycota	Dothideomycetes	KZ107839.1	1731181	1731349	+	NUCLEOSIDE TRANSPORTER	168	55.3571	5' UTR	Type I
Emergomyces africanus	Ascomycota	Eurotiomycetes	LGUA01000051.1	14941	14769	-	THI4	172	45.9302	5' UTR	Type I
Emergomyces africanus	Ascomycota	Eurotiomycetes	LGUA01001479.1	3695	3897	+	NMT1	202	48.5149	5' UTR	Type I
Emergomyces africanus	Ascomycota	Eurotiomycetes	LGUA01000225.1	11132	11308	+	UREA	176	51.1364	5' UTR	Type I
Emergomyces pasteurianus	Ascomycota	Eurotiomycetes	LGRN01000569.1	981	1162	+	UREA	181	50.2762	5' UTR	Type I
Emergomyces pasteurianus	Ascomycota	Eurotiomycetes	LGRN01000020.1	51752	51580	-	THI4	172	45.9302	5' UTR	Type I
Emergomyces pasteurianus	Ascomycota	Eurotiomycetes	LGRN01000162.1	27480	27683	+	NMT1	203	45.8128	5' UTR	Type I
Exophiala dermatitidis	Ascomycota	Eurotiomycetes	NW_008751649.1	600314	600166	-	UREA TRANSPORTER	148	49.3243	INTRON	Type II
Exophiala dermatitidis	Ascomycota	Eurotiomycetes	NW_008751647.1	3214229	3214379	+	THI4	150	50.6667	5' UTR	Type I
Exophiala spinifera	Ascomycota	Eurotiomycetes	NW_015622514.1	2694173	2694373	+	UREA TRANSPORTER	200	49.5	INTRON	Type II
Exophiala spinifera	Ascomycota	Eurotiomycetes	NW_015622517.1	2841579	2841403	-	NMT1	176	51.1364	5' UTR	Type I
Exophiala spinifera	Ascomycota	Eurotiomycetes	NW_015622513.1	4628311	4628526	+	THI4	215	51.6279	5' UTR	Type I
Fonsecaea monophora	Ascomycota	Eurotiomycetes	NW_019173992.1	142186	142344	+	UREA TRANSPORTER	158	48.7342	INTRON	Type II
Fonsecaea monophora	Ascomycota	Eurotiomycetes	NW_019173933.1	835029	835203	+	THI4	174	49.4253	5' UTR	Type I
Fonsecaea nubica	Ascomycota	Eurotiomycetes	NW_019173742.1	106420	106579	+	UREA TRANSPORTER	159	49.6855	INTRON	Type II
Fonsecaea nubica	Ascomycota	Eurotiomycetes	NW_019173814.1	36964	36791	-	THI4	173	50.289	5' UTR	Type I
Fonsecaea pedrosoi	Ascomycota	Eurotiomycetes	NW_013550615.1	428002	427844	-	UREA TRANSPORTER	158	48.1013	INTRON	Type II
Fonsecaea pedrosoi	Ascomycota	Eurotiomycetes	NW_013550612.1	1012313	1012487	+	THI4	174	50	5' UTR	Type I
Fusarium chlamydosporum	Ascomycota	Sordariomycetes	JAAVUD010000147.1	29741	29880	+	THI4	139	46.0432	5' UTR	Type I
Fusarium chlamydosporum	Ascomycota	Sordariomycetes	JAAVUD010000117.1	63487	63306	-	NMT1	181	49.1713	5' UTR	Type I
Fusarium chlamydosporum	Ascomycota	Sordariomycetes	JAAVUD010000029.1	26078	26240	+	UREA TRANSPORTER	162	52.4691	5' UTR	Type I
Fusarium dimerum	Ascomycota	Sordariomycetes	JABGLY010000760.1	19541	19377	-	THI4	164	48.1707	5' UTR	Type I
Fusarium dimerum	Ascomycota	Sordariomycetes	JABGLY010000935.1	9091	9235	+	NMT1	144	45.1389	5' UTR	Type I
Fusarium dimerum	Ascomycota	Sordariomycetes	JABGLY010000760.1	19040	18890	-	urea	150	62.6667	5' UTR	Type I
Fusarium equiseti	Ascomycota	Sordariomycetes	QOHM01000002	4378538	4378673	+	THI4	135	48.1481	5' UTR	Type I
Fusarium equiseti	Ascomycota	Sordariomycetes	QOHM01000001	6120106	6120266	+	NMT1	160	50	5' UTR	Type I
Fusarium equiseti	Ascomycota	Sordariomycetes	QOHM01000005	2803961	2804122	+	UREA TRANSPORTER	161	50.9317	INTRON	Type II
Fusarium fujikuroi	Ascomycota	Sordariomycetes	NC_036626.1	3315677	3315549	-	THI4	128	46.875	5' UTR	Type I
Fusarium fujikuroi	Ascomycota	Sordariomycetes	NC_036622.1	545253	545428	+	NMT1	175	52	5' UTR	Type I
Fusarium fujikuroi	Ascomycota	Sordariomycetes	NC_036627.1	1131376	1131217	-	UREA TRANSPORTER	159	52.2013	INTRON	Type II
Fusarium incarnatum	Ascomycota	Sordariomycetes	QGDZ01000093.1	348911	349046	+	THI4	135	49.6296	5' UTR	Type I
Fusarium incarnatum	Ascomycota	Sordariomycetes	QGDZ01000133.1	69936	69776	-	NMT1	160	50.625	5'UTR	Type I
Fusarium incarnatum	Ascomycota	Sordariomycetes	QGDZ01000017.1	155212	155052	-	UREA TRANSPORTER	160	51.25	INTRON	Type II
Fusarium oxysporum	Ascomycota	Sordariomycetes	NW_022158523.1	3285638	3285510	-	THI4	128	46.875	5'UTR	Type I
Fusarium oxysporum	Ascomycota	Sordariomycetes	NW_022158524.1	2967814	2967970	+	UREA TRANSPORTER	156	51.2821	5'UTR	Type I
Fusarium oxysporum	Ascomycota	Sordariomycetes	NW_022158530.1	1026603	1026778	+	NMT1	175	50.2857	5'UTR	Type I
Fusarium proliferatum	Ascomycota	Sordariomycetes	NW_022194800.1	543199	543071	-	THI4	128	46.0938	5'UTR	Type I
Fusarium proliferatum	Ascomycota	Sordariomycetes	NW_022194790.1	5751871	5751696	-	NMT1	175	52	5'UTR	Type I
Fusarium proliferatum	Ascomycota	Sordariomycetes	NW_022194795.1	298649	298490	-	UREA TRANSPORTER	159	52.2013	INTRON	Type II
Fusarium solani	Ascomycota	Sordariomycetes	NGZQ01000006.1	1838704	1838563	-	THI4	141	46.8085	5'UTR	Type I
Fusarium solani	Ascomycota	Sordariomycetes	NGZQ01000001.1	5952487	5952671	+	NMT1	184	51.087	5'UTR	Type I
Fusarium solani	Ascomycota	Sordariomycetes	NGZQ01000005.1	1288552	1288395	-	UREA TRANSPORTER	157	51.5924	INTRON	Type II
Fusarium sporotrichioides	Ascomycota	Sordariomycetes	JAHKNS010000001.1	5985832	5985975	+	THI4	143	48.951	5'UTR	Type I
Fusarium sporotrichioides	Ascomycota	Sordariomycetes	JAHKNS010000001.1	8271723	8271564	-	NMT1	159	54.717	5'UTR	Type I
Fusarium sporotrichioides	Ascomycota	Sordariomycetes	JAHKNS010000002.1	5970103	5969951	-	UREA TRANSPORTER	152	50.6579	INTRON	Type II
Histoplasma capsulatum	Ascomycota	Eurotiomycetes	NW_001813980.1	420379	420583	+	NMT1	204	43.1373	5'UTR	Type I
Histoplasma capsulatum	Ascomycota	Eurotiomycetes	NW_001813976.1	934335	934509	+	THI4	174	45.977	5'UTR	Type I
Histoplasma capsulatum	Ascomycota	Eurotiomycetes	NW_001813982.1	4158337	4158149	-	UREA TRANSPORTER	188	51.0638	INTRON	Type II
Hortaea werneckii	Ascomycota	Dothideomycetes	JACSRB010000282.1	1652	1501	-	NMT1	151	59.6026	5' UTR	Type I
Hortaea werneckii	Ascomycota	Dothideomycetes	JACSRB010000014.1	139531	139638	+	NUCLEOSIDE TRANSPORTER	107	50.4673	5' UTR	Type I
Hortaea werneckii	Ascomycota	Dothideomycetes	JACSRB010000055.1	10572	10679	+	NUCLEOSIDE TRANSPORTER	107	51.4019	5' UTR	Type I
Hortaea werneckii	Ascomycota	Dothideomycetes	JACSRB010000111.1	40426	40571	+	UREA TRANSPORTER	145	52.4138	INTRON	Type II
Hortaea werneckii	Ascomycota	Dothideomycetes	JACSRB010000207.1	9886	10032	+	UREA TRANSPORTER	146	54.1096	INTRON	Type II
Hortaea werneckii	Ascomycota	Dothideomycetes	JACSRB010000070.1	108080	107922	-	NMT1	158	59.4937	5'UTR	Type I
Hortaea werneckii	Ascomycota	Dothideomycetes	JACSRB010000002.1	199778	199617	-	THI4	161	51.5528	INTRON	Type III
Hortaea werneckii	Ascomycota	Dothideomycetes	JACSRB010000015.1	53002	53163	+	THI4	161	51.5528	INTRON	Type III
Hortaea werneckii	Ascomycota	Dothideomycetes	JACSRB010000067.1	79673	79531	-	AMINO ACID TRANSPORTER	142	53.5211	INTRON	Type III
Lasiodiplodia theobromae	Ascomycota	Dothideomycetes	NW_023336486.1	469436	469600	+	UREA TRANSPORTER	164	47.561	INTRON	Type II
Lasiodiplodia theobromae	Ascomycota	Dothideomycetes	NW_023336449.1	158725	158524	-	NUCLEOSIDE TRANSPORTER	201	57.7114	5' UTR	Type I
Lasiodiplodia theobromae	Ascomycota	Dothideomycetes	NW_023336544.1	118789	118987	+	NMT1	198	54.5455	5' UTR	Type I
Lasiodiplodia theobromae	Ascomycota	Dothideomycetes	NW_023336530.1	1146636	1146755	+	THI4	119	53.7815	5' UTR	Type I
Lomentospora prolificans	Ascomycota	Sordariomycetes	NLAX01001623.1	1113962	1114113	+	NMT1	151	52.9801	5' UTR	Type I
Lomentospora prolificans	Ascomycota	Sordariomycetes	NLAX01000095.1	266710	266874	+	THI4	164	49.3902	5' UTR	Type I
Lomentospora prolificans	Ascomycota	Sordariomycetes	NLAX01000010.1	2485831	2485607	-	UREA TRANSPORTER	224	52.6786	INTRON	Type II
Madurella mycetomatis	Ascomycota	Sordariomycetes	LCTW02000335.1	15281	15149	-	THI4	132	57.5758	INTRON	Type II
Madurella mycetomatis	Ascomycota	Sordariomycetes	LCTW02000011.1	111680	111528	-	UREA TRANSPORTER	152	58.5526	INTRON	Type II
Madurella mycetomatis	Ascomycota	Sordariomycetes	LCTW02000250.1	43939	44100	+	NMT1	161	55.9006	5' UTR	Type I
Magnusiomyces capitatus	Ascomycota	Saccharomycetes	UIDF01000002.1	1947157	1947257	+	UREA TRANSPORTER	100	44	5' UTR	Type I
Magnusiomyces clavatus	Ascomycota	Saccharomycetes	CBXB010000036.1	232735	232618	-	UREA TRANSPORTER	117	43.5897	5' UTR	Type I
Meyerozyma guilliermondii	Ascomycota	Saccharomycetes	NW_001809798.1	919875	919762	-	UREA TRANSPORTER	113	42.4779	5' UTR	Type I
Microsporum canis	Ascomycota	Eurotiomycetes	NW_003299163.1	999342	999485	+	NMT1	143	44.7552	5' UTR	Type I
Microsporum canis	Ascomycota	Eurotiomycetes	NW_003299161.1	336661	336472	-	THI4	189	48.1481	5' UTR	Type I
Microsporum canis	Ascomycota	Eurotiomycetes	NW_003299162.1	438744	438596	-	UREA TRANSPORTER	148	48.6486	INTRON	Type II
Nannizzia gypsea	Ascomycota	Eurotiomycetes	NW_003345198.1	2247454	2247294	-	UREA TRANSPORTER	160	48.125	INTRON	Type II
Nannizzia gypsea	Ascomycota	Eurotiomycetes	NW_003345198.1	1389615	1389470	-	NMT1	145	50.3448	5' UTR	Type I
Nannizzia gypsea	Ascomycota	Eurotiomycetes	NW_003345192.1	370560	370396	-	THI4	164	52.439	5' UTR	Type I
Neoscytalidium dimidiatum	Ascomycota	Dothideomycetes	LT599057.1	680841	681013	+	UREA TRANSPORTER	172	50	INTRON	Type II
Neoscytalidium dimidiatum	Ascomycota	Dothideomycetes	LT599068.1	334599	334803	+	NMT1	204	50	5' UTR	Type I
Neoscytalidium dimidiatum	Ascomycota	Dothideomycetes	LT599060.1	926622	926839	+	NUCLEOSIDE TRANSPORTER	217	55.7604	5' UTR	Type I
Neoscytalidium dimidiatum	Ascomycota	Dothideomycetes	LT599055.1	1084858	1085018	+	THI4	160	51.875	5' UTR	Type I
Neurospora crassa	Ascomycota	Sordariomycetes	NC_026502.1	4177854	4178032	+	NMT1	178	51.1236	5' UTR	Type I
Neurospora crassa	Ascomycota	Sordariomycetes	NC_026507.1	1766295	1766167	-	THI4	128	51.5625	5' UTR	Type I
Neurospora crassa	Ascomycota	Sordariomycetes	NC_026501.1	1801551	1801344	-	UREA TRANSPORTER	207	50.2415	5' UTR	Type II
Ochroconis constricta	Ascomycota	Dothideomycetes	AZYM01000159.1	97891	98024	+	AMINO ACID TRANSPORTER	133	53.3835	5' UTR	Type I
paecilomyces variotii	Ascomycota	Eurotiomycetes	NW_021167140.1	872142	872233	+	PUTATIVE CHOLINESTERASE	91	46.1538	5' UTR	Type I
paecilomyces variotii	Ascomycota	Eurotiomycetes	NW_021167141.1	3703159	3702943	-	NUCLEOSIDE TRANSPORTER	216	47.6852	5' UTR	Type I
paecilomyces variotii	Ascomycota	Eurotiomycetes	NW_021167154.1	375836	375928	+	NMT1	92	47.8261	5' UTR	Type I
paecilomyces variotii	Ascomycota	Eurotiomycetes	NW_021167158.1	64276	64084	-	THI4	192	52.0833	INTRON	Type III
Paracoccidioides brasiliensis	Ascomycota	Eurotiomycetes	NW_011371370.1	609619	609824	+	NMT1	205	49.7561	5' UTR	Type I
Paracoccidioides brasiliensis	Ascomycota	Eurotiomycetes	NW_011371361.1	649146	648967	-	THI4	179	53.6313	5' UTR	Type I
Paracoccidioides brasiliensis	Ascomycota	Eurotiomycetes	NW_011371364.1	1295568	1295747	+	UREA TRANSPORTER	179	51.9553	INTRON	Type II
Paracoccidioides lutzii	Ascomycota	Eurotiomycetes	NW_015440963.1	158155	157956	-	NMT1	199	47.7387	5' UTR	Type I
Paracoccidioides lutzii	Ascomycota	Eurotiomycetes	NW_015440948.1	1488959	1489132	+	THI4	173	52.6012	INTRON	Type III
Paracoccidioides lutzii	Ascomycota	Eurotiomycetes	NW_015440962.1	228156	227977	-	UREA TRANSPORTER	179	53.0726	INTRON	Type II
penicillium marneffei	Ascomycota	Eurotiomycetes	NW_002196661.1	5219734	5219616	-	NMT1	118	42.3729	INTRON	Type III
penicillium marneffei	Ascomycota	Eurotiomycetes	NW_002196662.1	5219733	5219617	+	THI4	116	43.5897	INTRON	Type III
penicillium marneffei	Ascomycota	Eurotiomycetes	NW_002196665.1	1494098	1494276	+	NUCLEOSIDE TRANSPORTER	178	47.7528	INTRON	Type III
Phialophora verrucosa	Ascomycota	Eurotiomycetes	MSED01000004.1	1539867	1539702	-	THI4	165	52.7273	5'UTR	Type I
Phialophora verrucosa	Ascomycota	Eurotiomycetes	MSED01000013.1	470653	470505	-	UREA TRANSPORTER	148	51.3514	INTRON	Type II
Pichia kudriavzevii	Ascomycota	Saccharomycetes	NC_042508.1	338398	338497	+	UREA TRANSPORTER	99	39.3939	INTRON	Type II
Pichia norvegensis	Ascomycota	Saccharomycetes	PPIO01000029.1	102676	102764	+	UREA TRANSPORTER	88	39.7727	INTRON	Type II
Purpureocillium lilacinum	Ascomycota	Eurotiomycetes	NW_017264038.1	454726	454531	-	THI4	195	58.4615	5'UTR	Type I
Purpureocillium lilacinum	Ascomycota	Eurotiomycetes	NW_017264031.1	2255613	2255456	-	NMT1	157	59.2357	5'UTR	Type I
Purpureocillium lilacinum	Ascomycota	Eurotiomycetes	NW_017264030.1	1926272	1926418	+	UREA TRANSPORTER	146	54.1096	INTRON	Type II
Rhinocladiella mackenziei	Ascomycota	Eurotiomycetes	NW_013550603.1	2475792	2475940	+	UREA TRANSPORTER	148	47.973	INTRON	Type II
Rhinocladiella mackenziei	Ascomycota	Eurotiomycetes	NW_013550604.1	127980	127816	-	THI4	164	48.1707	INTRON	Type III
Scedosporium apiospermum	Ascomycota	Sordariomycetes	NW_015971795.1	519238	519394	+	NMT1	156	49.359	5' UTR	Type I
Scedosporium apiospermum	Ascomycota	Sordariomycetes	NW_015971787.1	1138671	1138480	-	THI4	191	54.4503	5' UTR	Type I
Scedosporium apiospermum	Ascomycota	Sordariomycetes	NW_015971855.1	216666	216432	-	UREA TRANSPORTER	234	52.1368	INTRON	Type II
Scedosporium aurantiacum	Ascomycota	Sordariomycetes	JUDQ01000181.1	11439	11285	-	NMT1	154	48.7013	5' UTR	Type I
Scedosporium aurantiacum	Ascomycota	Sordariomycetes	JUDQ01000055.1	18236	18423	+	THI4	187	54.5455	5' UTR	Type I
Scedosporium aurantiacum	Ascomycota	Sordariomycetes	JUDQ01000109.1	57518	57287	-	UREA TRANSPORTER	231	52.8139	INTRON	Type II
Scedosporium boydii	Ascomycota	Sordariomycetes	NJFT01000193.1	19736	19892	+	NMT1	156	51.2821	5' UTR	Type I
Scedosporium boydii	Ascomycota	Sordariomycetes	NJFT01000161.1	4029	3842	-	THI4	187	54.0107	5' UTR	Type I
Scedosporium boydii	Ascomycota	Sordariomycetes	NJFT01000433.1	5854	5620	-	UREA TRANSPORTER	234	51.7094	INTRON	Type II
Sporothrix schenckii	Ascomycota	Sordariomycetes	NW_015971142.1	295146	295305	+	THI4	159	50.3145	5' UTR	Type I
Sporothrix schenckii	Ascomycota	Sordariomycetes	NW_015971139.1	1383227	1383435	+	UREA TRANSPORTER	208	50.9615	INTRON	Type II
Sporothrix brasiliensis	Ascomycota	Sordariomycetes	NW_024467136.1	320685	320844	+	THI4	159	50.3145	5' UTR	Type I
Sporothrix brasiliensis	Ascomycota	Sordariomycetes	NW_024467140.1	1905956	1905748	-	UREA TRANSPORTER	208	50.9615	INTRON	Type II
Sporothrix globosa	Ascomycota	Sordariomycetes	LVYW01000004.1	4249204	4249053	-	THI4	151	50.3311	5' UTR	Type IV
Sporothrix globosa	Ascomycota	Sordariomycetes	LVYW01000006.1	1880916	1880706	-	UREA TRANSPORTER	210	50.9524	INTRON	Type II
Stachybotrys chartarum	Ascomycota	Sordariomycetes	LDEE01000005.1	2064734	2064591	-	NUCLEOSIDE TRANSPORTER	143	60.8392	5' UTR	Type II
Stachybotrys chartarum	Ascomycota	Sordariomycetes	LDEE01000018.1	320656	320817	+	THI4	161	54.0373	5' UTR	Type I
Stachybotrys chartarum	Ascomycota	Sordariomycetes	LDEE01000006.1	1321088	1321190	+	UREA TRANSPORTER	102	51.9608	INTRON	Type II
Stachybotrys chartarum	Ascomycota	Sordariomycetes	LDEE01000003.1	1639905	1639760	-	NMT1	145	53.7931	5' UTR	Type I
Talaromyces marneffei	Ascomycota	Eurotiomycetes	NW_002196661.1	5219734	5219616	-	NMT1	118	42.3729	INTRON	Type III
Talaromyces marneffei	Ascomycota	Eurotiomycetes	NW_002196662.1	3088045	3088171	+	THI4	126	46.8254	INTRON	Type III
Talaromyces marneffei	Ascomycota	Eurotiomycetes	NW_002196665.1	1494098	1494276	+	NUCLEOSIDE TRANSPORTER	178	47.7528	INTRON	Type II
Thermothielavioides terrestris	Ascomycota	Sordariomycetes	NC_016459.1	3078693	3078865	+	NMT1	172	60.4651	5' UTR	Type I
Thermothielavioides terrestris	Ascomycota	Sordariomycetes	NC_016459.1	2884190	2884034	-	THI4	156	61.5385	5' UTR	Type I
Thermothielavioides terrestris	Ascomycota	Sordariomycetes	NC_016458.1	855263	855426	+	UREA TRANSPORTER	163	63.8037	INTRON	Type II
Trichoderma harzianum	Ascomycota	Sordariomycetes	NW_020209253.1	831953	831770	-	NMT1	183	46	5' UTR	Type I
Trichoderma harzianum	Ascomycota	Sordariomycetes	NW_020209261.1	186981	186771	-	THI4	210	48.5714	5' UTR	Type I
Trichoderma harzianum	Ascomycota	Sordariomycetes	NW_020209249.1	1933278	1933121	-	UREA TRANSPORTER	157	51.5924	INTRON	Type II
Trichoderma longibrachiatum	Ascomycota	Sordariomycetes	KB290584.1	1035067	1034873	-	THI4	194	53.0928	5' UTR	Type I
Trichoderma longibrachiatum	Ascomycota	Sordariomycetes	KB290592.1	84749	84569	-	NMT1	180	50.5556	5' UTR	Type I
Trichoderma longibrachiatum	Ascomycota	Sordariomycetes	ANBJ01000133.1	22475	22302	-	UREA TRANSPORTER	173	59.5376	INTRON	Type II
Trichoderma citrinoviride	Ascomycota	Sordariomycetes	NW_020194716.1	584818	584632	-	THI4	186	52.1505	5' UTR	Type I
Trichoderma citrinoviride	Ascomycota	Sordariomycetes	NW_020194725.1	102324	102499	+	NMT1	175	49.7143	5' UTR	Type I
Trichoderma citrinoviride	Ascomycota	Sordariomycetes	NW_020194709.1	1351958	1351771	-	UREA TRANSPORTER	187	57.754	5' UTR	Type II
Trichoderma viride	Ascomycota	Sordariomycetes	VCEC01000017.1	339124	338924	-	THI4	200	50.5	5' UTR	Type I
Trichoderma viride	Ascomycota	Sordariomycetes	VCEC01000005.1	565002	564820	-	NMT1	182	46.7033	5' UTR	Type I
Trichoderma viride	Ascomycota	Sordariomycetes	VCEC01000003.1	2261621	2261761	+	UREA TRANSPORTER	140	55.7143	INTRON	Type II
Trichophyton equinum	Ascomycota	Eurotiomycetes	DS995740.1	95127	94973	-	THI4	154	51.2987	5' UTR	Type I
Trichophyton equinum	Ascomycota	Eurotiomycetes	DS995718.1	149827	149994	+	NMT1	167	50.2994	5' UTR	Type I
Trichophyton equinum	Ascomycota	Eurotiomycetes	DS995742.1	356180	356026	-	UREA TRANSPORTER	154	48.7013	INTRON	Type II
Trichophyton interdigitale	Ascomycota	Eurotiomycetes	JAADCK010000011.1	151908	152067	+	THI4	159	50.9434	5' UTR	Type I
Trichophyton interdigitale	Ascomycota	Eurotiomycetes	JAADCK010000001.1	85401	85568	+	NMT1	167	50.2994	5' UTR	Type I
Trichophyton interdigitale	Ascomycota	Eurotiomycetes	JAADCK010000079.1	33468	33622	+	UREA TRANSPORTER	154	48.0519	INTRON	Type II
Trichophyton mentagrophytes	Ascomycota	Eurotiomycetes	QQSR01000003.1	59242	59401	+	THI4	159	50.3145	5' UTR	Type I
Trichophyton mentagrophytes	Ascomycota	Eurotiomycetes	QQSR01000008.1	50421	50588	+	NMT1	167	50.2994	5' UTR	Type I
Trichophyton mentagrophytes	Ascomycota	Eurotiomycetes	QQSR01000036.1	115072	114918	-	UREA TRANSPORTER	154	48.0519	INTRON	Type II
Trichophyton rubrum	Ascomycota	Eurotiomycetes	NW_003456426.1	220484	220644	+	THI4	160	51.25	5' UTR	Type I
Trichophyton rubrum	Ascomycota	Eurotiomycetes	NW_003456427.1	1374470	1374298	-	NMT1	172	51.1628	5' UTR	Type I
Trichophyton rubrum	Ascomycota	Eurotiomycetes	NW_003456427.1	2210428	2210274	-	UREA TRANSPORTER	154	48.7013	INTRON	Type II
Trichophyton soudanense	Ascomycota	Eurotiomycetes	CAJUYN010000016.1	218350	218510	+	THI4	160	51.25	5' UTR	Type I
Trichophyton soudanense	Ascomycota	Eurotiomycetes	CAJUYN010000017.1	1386913	1386741	-	NMT1	172	51.1628	5' UTR	Type I
Trichophyton soudanense	Ascomycota	Eurotiomycetes	CAJUYN010000017.1	2216278	2216124	-	UREA TRANSPORTER	154	48.7013	INTRON	Type II
Trichophyton tonsurans	Ascomycota	Eurotiomycetes	GG698511.1	27270	27111	-	THI4	159	50.9434	5' UTR	Type I
Trichophyton tonsurans	Ascomycota	Eurotiomycetes	GG698492.1	266059	265892	-	NMT1	167	50.8982	5' UTR	Type I
Trichophyton tonsurans	Ascomycota	Eurotiomycetes	GG698488.1	451541	451387	-	UREA TRANSPORTER	154	48.7013	INTRON	Type II
Trichophyton verrucosum	Ascomycota	Eurotiomycetes	NW_003315429.1	40157	39997	-	THI4	160	50	5' UTR	Type I
Trichophyton verrucosum	Ascomycota	Eurotiomycetes	NW_003315393.1	31237	31408	+	NMT1	171	50.2924	5' UTR	Type I
Trichophyton verrucosum	Ascomycota	Eurotiomycetes	NW_003315532.1	96763	96921	+	UREA TRANSPORTER	158	48.7342	INTRON	Type II
Trichophyton violaceum	Ascomycota	Eurotiomycetes	CAJUYU010000016.1	222626	222786	+	THI4	160	50.625	5' UTR	Type I
Trichophyton violaceum	Ascomycota	Eurotiomycetes	CAJUYU010000017.1	1357116	1356944	-	NMT1	172	50.5814	5' UTR	Type I
Trichophyton violaceum	Ascomycota	Eurotiomycetes	CAJUYU010000017.1	2233247	2233093	-	UREA TRANSPORTER	154	48.7013	INTRON	Type II
Trichothecium roseum	Ascomycota	Sordariomycetes	PXNY01000089.1	68108	68249	+	UREA TRANSPORTER	141	49.6454	INTRON	Type II
Trichothecium roseum	Ascomycota	Sordariomycetes	PXNY01000056.1	107909	108074	+	THI4	165	49.697	5' UTR	Type I
Trichothecium roseum	Ascomycota	Sordariomycetes	PXNY01000406.1	17282	17088	-	NMT1	194	55.1546	5' UTR	Type I
Verruconis gallopava	Ascomycota	Dothideomycetes	NW_015622137.1	145789	145917	+	NUCLEOSIDE TRANSPORTER	128	50.7812	INTRON	Type III
Verruconis gallopava	Ascomycota	Dothideomycetes	NW_015622144.1	715293	715154	-	AMINO ACID TRANSPORTER	139	56.1151	INTRON	Type III
Verticillium longisporum	Ascomycota	Sordariomycetes	JAETXT010000015.1	1308972	1309118	+	NMT1	146	57.5342	INTRON	Type III
Verticillium longisporum	Ascomycota	Sordariomycetes	JAETXT010000007.1	270650	270796	+	NMT1	146	58.2192	INTRON	Type III
Verticillium longisporum	Ascomycota	Sordariomycetes	JAETXT010000002.1	2726107	2726289	+	THI4	182	52.1978	5' UTR	Type I
Verticillium longisporum	Ascomycota	Sordariomycetes	JAETXT010000001.1	1019596	1019774	+	THI4	178	51.6854	5' UTR	Type I
Verticillium longisporum	Ascomycota	Sordariomycetes	JAETXT010000001.1	6822014	6822156	+	UREA TRANSPORTER	142	50.7042	INTRON	Type II
Verticillium longisporum	Ascomycota	Sordariomycetes	JAETXT010000003.1	4186207	4186349	+	UREA TRANSPORTER	142	52.8169	INTRON	Type II
Verticillium albo-atrum	Ascomycota	Sordariomycetes	NMXJ01000007.1	217159	217013	-	NMT1	146	59.589	INTRON	Type III
Verticillium albo-atrum	Ascomycota	Sordariomycetes	NMXJ01000003.1	1904618	1904795	+	THI4	177	52.5424	INTRON	Type III
Verticillium albo-atrum	Ascomycota	Sordariomycetes	NMXJ01000001.1	5171244	5171402	+	UREA TRANSPORTER	158	50.6329	INTRON	Type II
Verticillium tricorpus	Ascomycota	Sordariomycetes	JPET01000004.1	3901619	3901764	+	NMT1	145	60	INTRON	Type III
Verticillium tricorpus	Ascomycota	Sordariomycetes	JPET01000002.1	6564731	6564547	-	THI4	184	48.913	INTRON	Type III
Verticillium tricorpus	Ascomycota	Sordariomycetes	JPET01000002.1	1657101	1657248	+	UREA TRANSPORTER	147	54.4218	INTRON	Type II
Wickerhamomyces anomalus	Ascomycota	Saccharomycetes	NW_017567111.1	536997	537097	+	UREA TRANSPORTER	100	39	INTRON	Type II
Verticillium dahliae	Ascomycota	Incertae sedis	NW_009276935.1	87576	87430	-	NMT1	146	56.8493	INTRON	Type III
Verticillium dahliae	Ascomycota	Incertae sedis	NW_009276916.1	1009464	1009642	+	THI4	178	52.809	INTRON	Type III
Verticillium dahliae	Ascomycota	Incertae sedis	NW_009276925.1	382365	382223	-	UREA TRANSPORTER	142	50.7042	INTRON	Type II
Yarrowia lipolytica	Ascomycota	Saccharomycetes	NC_006070.1	2512532	2512607	+	UREA TRANSPORTER	75	52	5' UTR	Type IV
Yarrowia lipolytica	Ascomycota	Saccharomycetes	NC_006071.1	3315134	3315257	+	SODIUM-DEPENDENT TRANSPORTER	123	49.5935	5' UTR	Type I
Coprinopsis cinerea	Basidiomycota	Agaricomycetes	NW_003307540.1	820070	819963	-	AMINO ACID TRANSPORTER	107	54.2056	INTRON	Type III
Cryptococcus albidus	Basidiomycota	Tremellomycetes	BCHV01000035.1	29462	29321	-	AMINO ACID TRANSPORTER	141	58.156	INTRON	Type I
Cryptococcus albidus	Basidiomycota	Tremellomycetes	BCHV01000020.1	134723	134548	-	GABA transporter	175	53.7143	5' UTR	Type I
Cryptococcus gattii VGI	Basidiomycota	Tremellomycetes	NC_014944.1	145186	145073	-	AMINO ACID TRANSPORTER	113	53.0973	5' UTR	Type I
Cryptococcus gattii VGI	Basidiomycota	Tremellomycetes	NC_014943.1	1242037	1241942	-	GABA transporter	95	50.5263	5' UTR	Type I
Cryptococcus gattii VGIII	Basidiomycota	Tremellomycetes	KN848891.1	1139611	1139745	+	AMINO ACID TRANSPORTER	134	53.7313	5' UTR	Type I
Cryptococcus gattii VGIII	Basidiomycota	Tremellomycetes	KN848894.1	93253	93138	-	GABA transporter	115	47.8261	5' UTR	Type I
Cryptococcus gattii VGIV	Basidiomycota	Tremellomycetes	KN848856.1	145361	145227	-	AMINO ACID TRANSPORTER	134	53.7313	5' UTR	Type I
Cryptococcus gattii VGIV	Basidiomycota	Tremellomycetes	KN848862.1	67498	67591	+	GABA transporter	93	48.3871	5' UTR	Type I
Cryptococcus laurentii	Basidiomycota	Tremellomycetes	JAAZPX010000030.1	461091	460940	-	SUGAR TRANSPORTER	155	57.4194	INTRON	Type III
Cryptococcus neoformans	Basidiomycota	Tremellomycetes	NC_006692.1	1194184	1194302	+	AMINO ACID TRANSPORTER	118	55.0847	INTRON	Type III
Cryptococcus neoformans	Basidiomycota	Tremellomycetes	NC_006691.1	114957	114863	-	GABA transporter	94	53.1915	INTRON	Type III
Cutaneotrichosporon dermatis	Basidiomycota	Tremellomycetes	JAIGNX010000014.1	123104	122979	-	SUGAR TRANSPORTER	141	57.4468	5'UTR	Type I
Malassezia furfur	Basidiomycota	Malasseziomycetes	CP046234.1	66521	66338	+	GTP-BINDING PROTEIN	183	59	5'UTR	Type IV
Malassezia furfur	Basidiomycota	Malasseziomycetes	CP046234.1	2873185	2873315	+	UREA TRANSPORTER	130	66.9231	5'UTR	Type IV
Phanerochaete sordida	Basidiomycota	Agaricomycetes	BPQB01000001.1	2084821	2084995	+	AMINO ACID TRANSPORTER	174	56.3218	INTRON	Type III
Phanerodontia chrysosporium	Basidiomycota	Agaricomycetes	MJGA01000001.1	1017200	1017046	-	AMINO ACID TRANSPORTER	154	54.5455	5'UTR	Type I
Rhodotorula mucilaginosa	Basidiomycota	Microbotryomycetes	PEFX01000025.1	388347	388461	+	THI4	114	51.7544	INTRON	Type III
Rhodotorula mucilaginosa	Basidiomycota	Microbotryomycetes	PEFX01000009.1	889664	889570	-	AMINO ACID TRANSPORTER	94	54.2553	INTRON	Type III
Schizophyllum commune	Basidiomycota	Agaricomycetes	NW_003315651.1	22993	23103	+	AMINO ACID TRANSPORTER	110	64.5455	5' UTR	Type I
Trichosporon asahii	Basidiomycota	Tremellomycetes	NW_014040899.1	185577	185696	+	SUGAR TRANSPORTER	119	58.8235	5' UTR	Type I
Trichosporon cutaneum	Basidiomycota	Tremellomycetes	BCKU01000028.1	165904	165797	-	SUGAR TRANSPORTER	107	63.5514	INTRON	Type III
Trichosporon coremiiforme	Basidiomycota	Tremellomycetes	JXYL01000003.1	125275	125146	-	SUGAR TRANSPORTER	129	57.3643	INTRON	Type III
Trichosporon coremiiforme	Basidiomycota	Tremellomycetes	JXYL01000007.1	1588296	1588173	-	SUGAR TRANSPORTER	123	59.3496	INTRON	Type III
Trichosporon inkin	Basidiomycota	Tremellomycetes	JXYM01000002.1	2260007	2259861	-	SUGAR TRANSPORTER	146	69.1781	INTRON	Type III
Trichosporon mucoides	Basidiomycota	Tremellomycetes	BCJT01000002.1	2902011	2902133	+	SUGAR TRANSPORTER	122	57.377	5' UTR	Type I
Trichosporon mucoides	Basidiomycota	Tremellomycetes	BCJT01000006.1	111094	110972	-	SUGAR TRANSPORTER	122	57.377	INTRON	Type III
Trichosporon ovoides	Basidiomycota	Tremellomycetes	JXYN01000016.1	168325	168191	-	SUGAR TRANSPORTER	134	58.209	INTRON	Type III
Trichosporon ovoides	Basidiomycota	Tremellomycetes	JXYN01000002.1	2933491	2933640	+	SUGAR TRANSPORTER	149	65.7718	INTRON	Type III
Volvariella volvacea	Basidiomycota	Agaricomycetes	KB722768.1	303067	302908	-	AMINO ACID TRANSPORTER	159	47.1698	INTRON	Type III
Actinomucor elegans	Mucoromycota	Mucoromycotina	BCHK01000001.1	1126136	1126253	+	NMT1	117	46.1538	5' UTR	Type I
Actinomucor elegans	Mucoromycota	Mucoromycotina	BCHK01000003.1	1225569	1225665	+	SUGAR TRANSPORTER	110	44.5455	5' UTR	Type I
Actinomucor elegans	Mucoromycota	Mucoromycotina	BCHK01000004.1	904576	904680	+	THI4	104	48.0769	5' UTR	Type I
Actinomucor elegans	Mucoromycota	Mucoromycotina	BCHK01000064.1	36792	36700	-	SUGAR TRANSPORTER	107	53.271	INTRON	Type III
Apophysomyces elegans	Mucoromycota	Mucoromycotina	JNDQ01001525.1	44867	44985	+	NMT1	118	48.3051	5' UTR	Type I
Apophysomyces elegans	Mucoromycota	Mucoromycotina	JNDQ01001490.1	267926	268022	+	THI4	96	50	5' UTR	Type I
Apophysomyces ossiformis	Mucoromycota	Mucoromycotina	JABAYA010000015.1	213218	213104	-	NMT1	114	50	5' UTR	Type I
Apophysomyces ossiformis	Mucoromycota	Mucoromycotina	JABAYA010000198.1	14150	14045	-	THI4	105	47.619	5' UTR	Type I
Apophysomyces trapeziformis	Mucoromycota	Mucoromycotina	JNDP01001000.1	154523	154410	-	NMT1	113	50.4425	5' UTR	Type I
Apophysomyces trapeziformis	Mucoromycota	Mucoromycotina	JNDP01001052.1	197756	197860	+	THI4	104	48.0769	5' UTR	Type I
Apophysomyces variabilis	Mucoromycota	Mucoromycotina	MZZL01000409.1	2207679	2207566	-	NMT1	113	50.4425	INTRON	Type III
Apophysomyces variabilis	Mucoromycota	Mucoromycotina	MZZL01000398.1	541230	541126	-	THI4	104	48.0769	INTRON	Type III
Cokeromyces recurvatus	Mucoromycota	Mucoromycotina	JNEH01001536.1	18826	18708	-	SUGAR TRANSPORTER	119	40.3361	5' UTR	Type I
Cokeromyces recurvatus	Mucoromycota	Mucoromycotina	JNEH01002304.1	12012	12107	+	SUGAR TRANSPORTER	100	50	5' UTR	Type I
Cunninghamella bertholletiae	Mucoromycota	Mucoromycotina	JNEG01000657.1	15230	15127	-	THI4	103	39.8058	5' UTR	Type I
Cunninghamella bertholletiae	Mucoromycota	Mucoromycotina	JNEG01000810.1	306439	306546	+	SUGAR TRANSPORTER	107	39.2523	5' UTR	Type I
Cunninghamella blakesleeana	Mucoromycota	Mucoromycotina	JAFCIZ010000011.1	545753	545612	-	NMT1	141	30.4965	5' UTR	Type I
Cunninghamella blakesleeana	Mucoromycota	Mucoromycotina	JAFCIZ010000005.1	5514874	5514989	+	THI4	115	33.0435	5' UTR	Type I
Cunninghamella blakesleeana	Mucoromycota	Mucoromycotina	JAFCIZ010000004.1	684542	684444	-	SUGAR TRANSPORTER	98	36.7347	INTRON	Type III
Cunninghamella blakesleeana	Mucoromycota	Mucoromycotina	JAFCIZ010000005.1	5037398	5037297	-	SUGAR TRANSPORTER	101	46.5347	INTRON	Type III
Cunninghamella elegans	Mucoromycota	Mucoromycotina	JNDR01001308.1	389649	389561	-	THI4	88	43.1818	5' UTR	Type I
Cunninghamella elegans	Mucoromycota	Mucoromycotina	JNDR01001328.1	69611	69525	-	SUGAR TRANSPORTER	107	39.2523	INTRON	Type III
Cunninghamella elegans	Mucoromycota	Mucoromycotina	JNDR01001273.1	304372	304235	-	NMT1	137	31.3869	5' UTR	Type I
Cunninghamella elegans	Mucoromycota	Mucoromycotina	JNDR01001226.1	151213	151298	+	SUGAR TRANSPORTER	135	30.3704	5' UTR	Type I
Lichtheimia corymbifera	Mucoromycota	Mucoromycotina	JNEU01000982.1	76851	76967	+	AMINO ACID TRANSPORTER	116	52.5862	5' UTR	Type I
Mucor circinelloides	Mucoromycota	Mucoromycotina	BCHG01000036.1	211291	211173	-	NMT1	118	40.678	5' UTR	Type I
Mucor circinelloides	Mucoromycota	Mucoromycotina	BCHG01000176.1	42032	41925	-	THI4	107	42.9907	5' UTR	Type I
Mucor circinelloides	Mucoromycota	Mucoromycotina	BCHG01000121.1	71882	71773	-	THI4	109	43.1193	5' UTR	Type I
Mucor circinelloides	Mucoromycota	Mucoromycotina	BCHG01000097.1	112005	112123	+	SUGAR TRANSPORTER	118	47.4576	5' UTR	Type I
Mucor circinelloides	Mucoromycota	Mucoromycotina	BCHG01000203.1	24230	24151	-	SUGAR TRANSPORTER	99	52.5253	5' UTR	Type I
Mucor indicus	Mucoromycota	Mucoromycotina	JNEK01002716.1	113526	113398	-	SUGAR TRANSPORTER	128	35.9375	5' UTR	Type I
Mucor indicus	Mucoromycota	Mucoromycotina	JNEK01002813.1	1740	1633	-	THI4	107	44.8598	5' UTR	Type I
Mucor indicus	Mucoromycota	Mucoromycotina	JNEK01001413.1	44867	44947	+	SUGAR TRANSPORTER	100	54	5' UTR	Type I
Mucor irregularis	Mucoromycota	Mucoromycotina	AZYI01000160.1	82877	82745	-	NMT1	132	37.1212	5' UTR	Type I
Mucor irregularis	Mucoromycota	Mucoromycotina	KK076499.1	93518	93399	-	SUGAR TRANSPORTER	131	38.9313	INTRON	Type III
Mucor irregularis	Mucoromycota	Mucoromycotina	KK076482.1	322425	322323	-	SUGAR TRANSPORTER	116	40.5172	INTRON	Type III
Mucor irregularis	Mucoromycota	Mucoromycotina	AZYI01000166.1	111056	110950	-	THI4	106	45.283	5' UTR	Type I
Mucor irregularis	Mucoromycota	Mucoromycotina	KK076457.1	13469	13380	-	SUGAR TRANSPORTER	101	49.505	5' UTR	Type I
Mucor lusitanicus	Mucoromycota	Mucoromycotina	JAAECE010000005.1	1696354	1696237	-	ATP binding protein	117	40.1709	5' UTR	Type I
Mucor lusitanicus	Mucoromycota	Mucoromycotina	JAAECE010000006.1	2508737	2508838	+	ATP binding protein	101	47.5248	5' UTR	Type I
Mucor lusitanicus	Mucoromycota	Mucoromycotina	JAAECE010000003.1	3203555	3203449	-	SUGAR TRANSPORTER	119	46.2185	5' UTR	Type I
Mucor lusitanicus	Mucoromycota	Mucoromycotina	JAAECE010000004.1	23025	22946	-	SUGAR TRANSPORTER	99	54.5455	5' UTR	Type I
Mucor racemosus	Mucoromycota	Mucoromycotina	JNEI01000064.1	59	169	+	ATP binding protein	110	41.8182	INTRON	Type III
Mucor racemosus	Mucoromycota	Mucoromycotina	JNEI01001054.1	13531	13411	-	ATP binding protein	120	40	5' UTR	Type I
Mucor racemosus	Mucoromycota	Mucoromycotina	JNEI01002594.1	15926	16034	+	THI4	108	41.6667	5' UTR	Type I
Mucor racemosus	Mucoromycota	Mucoromycotina	JNEI01005443.1	9539	9433	-	THI4	106	42.4528	INTRON	Type III
Mucor racemosus	Mucoromycota	Mucoromycotina	JNEI01004296.1	16569	16697	+	SUGAR TRANSPORTER	128	41.4062	5' UTR	Type I
Mucor racemosus	Mucoromycota	Mucoromycotina	JNEI01004774.1	10300	10384	+	SUGAR TRANSPORTER	98	52.0408	5' UTR	Type I
Mucor velutinosus	Mucoromycota	Mucoromycotina	JNDK01001171.1	6724	6624	-	NMT1	100	44	INTRON	Type III
Mucor velutinosus	Mucoromycota	Mucoromycotina	JNDK01001242.1	46079	46184	+	THI4	105	40	INTRON	Type III
Mucor velutinosus	Mucoromycota	Mucoromycotina	JNDK01002029.1	11162	11251	+	THI4	89	44.9438	5' UTR	Type I
Mucor velutinosus	Mucoromycota	Mucoromycotina	JNDK01002078.1	79599	79708	+	SUGAR TRANSPORTER	109	49.5413	5' UTR	Type I
Mucor velutinosus	Mucoromycota	Mucoromycotina	JNDK01002401.1	32755	32834	+	SUGAR TRANSPORTER	99	52.5253	5' UTR	Type I
Rhizomucor miehei	Mucoromycota	Mucoromycotina	KK100182.1	208164	208211	+	SUGAR TRANSPORTER	113	46.9027	5' UTR	Type I
Rhizomucor miehei	Mucoromycota	Mucoromycotina	KK100222.1	12359	12494	+	SUGAR TRANSPORTER	167	49.1018	5' UTR	Type I
Rhizomucor pusillus	Mucoromycota	Mucoromycotina	FWWN02000668.1	172873	172772	-	NMT1	101	51.4851	5' UTR	Type I
Rhizomucor pusillus	Mucoromycota	Mucoromycotina	FWWN02000389.1	50823	50747	-	SUGAR TRANSPORTER	95	54.7368	5' UTR	Type I
Rhizomucor pusillus	Mucoromycota	Mucoromycotina	FWWN02000573.1	29772	29942	+	SUGAR TRANSPORTER	186	49.4624	5' UTR	Type I
Rhizopus oryzae	Mucoromycota	Mucoromycotina	JNEF01002634.1	11464	11384	-	SUGAR TRANSPORTER	95	46.3158	INTRON	Type III
Rhizopus oryzae	Mucoromycota	Mucoromycotina	JNEF01003205.1	25173	25260	+	SUGAR TRANSPORTER	102	44.1176	5' UTR	Type I
Rhizopus oryzae	Mucoromycota	Mucoromycotina	JNEF01002758.1	63191	63290	+	THI4	99	46.4646	5' UTR	Type I
Rhizopus oryzae	Mucoromycota	Mucoromycotina	JNEF01002627.1	6953	6821	-	NMT1	132	44.697	INTRON	Type III
Rhizopus microsporus	Mucoromycota	Mucoromycotina	NW_019671916.1	2772802	2772697	-	THI4	105	41.9048	INTRON	Type III
Rhizopus microsporus	Mucoromycota	Mucoromycotina	NW_019671946.1	97484	97400	-	SUGAR TRANSPORTER	99	46.4646	5' UTR	Type I
Rhizopus microsporus	Mucoromycota	Mucoromycotina	NW_019671927.1	257522	257389	-	NMT1	133	41.3534	5' UTR	Type I
Rhizopus stolonifer	Mucoromycota	Mucoromycotina	JNDS01005489.1	26416	26336	-	SUGAR TRANSPORTER	95	46.3158	INTRON	Type III
Rhizopus stolonifer	Mucoromycota	Mucoromycotina	JNDS01005275.1	23362	23256	-	NMT1	106	45.283	5' UTR	Type I
Rhizopus stolonifer	Mucoromycota	Mucoromycotina	JNDS01005479.1	24151	24259	+	THI4	108	43.5185	5' UTR	Type I
Saksenaea vasiformis	Mucoromycota	Mucoromycotina	JNDT01001565.1	42397	42284	-	NMT1	113	51.3274	INTRON	Type III
Saksenaea vasiformis	Mucoromycota	Mucoromycotina	JNDT01001847.1	37265	37369	+	THI4	104	48.0769	5' UTR	Type I
Saksenaea oblongispora	Mucoromycota	Mucoromycotina	JNEV01001177.1	64810	64697	-	NMT1	113	53.0973	5' UTR	Type I
Saksenaea oblongispora	Mucoromycota	Mucoromycotina	JNEV01001638.1	11298	11402	+	THI4	104	48.0769	INTRON	Type III
Syncephalastrum racemosum	Mucoromycota	Mucoromycotina	MCGN01000013.1	589130	589225	+	NMT1	95	51.5789	5' UTR	Type I
Syncephalastrum racemosum	Mucoromycota	Mucoromycotina	MCGN01000008.1	1476204	1476310	+	THI4	106	45.283	5' UTR	Type I
Syncephalastrum racemosum	Mucoromycota	Mucoromycotina	MCGN01000011.1	784421	784306	-	SUGAR TRANSPORTER	115	52.1739	INTRON	Type III
