# Supplementary material for: Genome-Wide Exploration of Thiamin Pyrophosphate Riboswitches in Medically Relevant Fungi Reveals Diverse Distribution and Implications for Antimicrobial Drug Targeting
Source: ACS Omega. 2024 Dec 10;9(51):50134–46. doi: 10.1021/acsomega.4c00158 (PMC11683625; doi:10.1021/acsomega.4c00158)
Supplement: Supplementary file 3 — ao4c00158_si_003.txt [file ao4c00158_si_003.txt]

#####################################################################################
# Supporting information for
# 
# Genome-Wide Exploration of TPP Riboswitches in Medically Relevant Fungi
# Reveals Diverse Distribution and Implications for Antimicrobial Drug Targeting
# 
# Valdemir Vargas-Junior1, Ana Carolina Ramos Guimarães1, Ernesto Raul Caffarena2 
# and Deborah Antunes1*
# 
# 1Laboratory for Applied Genomics and Bioinnovations, Oswaldo Cruz Institute 
# (IOC - FIOCRUZ), Rio de Janeiro, Brazil
# 2Computational Biophysics and Molecular Modeling Group, Scientific Computing 
# Program (PROCC - FIOCRUZ), Rio de Janeiro, Brazil
# 
# (*) Corresponding Author. E-mail address: deborah.santos@fiocruz.br (D. Antunes)
#####################################################################################

>NW_017306194.1 Alternaria alternata strain SRC1lrK2f unplaced genomic scaffold CC77scaffold_5, whole genome shotgun sequence
AGCATGGCGGGTGTTCAAGCCTTCGGTGATCCAGACTCCTCACAAGGAGACTTGGTTATT
GATTGCTTGTTCTGAGATCATACCGTTTAAACTTGATCTGGATAATTCCAGCGCGAAGGA
CTACTGC
>NW_017306206.1 Alternaria alternata strain SRC1lrK2f unplaced genomic scaffold CC77scaffold_17, whole genome shotgun sequence
TGAGACCGGTGTTCGCTCGTCAACGTCTTTGTTGGCGGCGATCTGAGATATACGGTCTGA
ACTTGATCAGGTTAAAGCCTGCGAAAGGACTCAT
>NW_017306202.1 Alternaria alternata strain SRC1lrK2f unplaced genomic scaffold CC77scaffold_13, whole genome shotgun sequence
CATGAACCGGTGTTCGTTTCTAGCAGTGTTTATCTTCCAGACTGTTGTGGTTACTCTACT
TCAGTGTGGTGGATTGACACTGCTGGATTCGTTCTGAGATTATACGGTTTCGAACTTGAT
CAGGATAATACCTGCGAAAAGGATCATGC
>NW_017306190.1 Alternaria alternata strain SRC1lrK2f unplaced genomic scaffold CC77scaffold_1, whole genome shotgun sequence
ACTGCGGGCGCTGAAACCAAAACCGGGCTCCAAAGACACGTGGTTTTTTTTTTGCCCATG
TCGCAACTTGGAGCCTGGTGGTGGAGAAGCTGAGAAGTACCGTAAGAACTCGATCAAGAT
AATACTTGCGTGAGGAACGTG
>NC_054694.1 Aspergillus flavus NRRL3357 chromosome 4, complete sequence
CGCATGACAGGTGTTCGTCTTGGACCTGCCCTGGTTGCCTGGCCATCCCCCTACTTCATG
CTGTCCCTGCGTGTCTGTCTCCCTTTAGGGGTTGTGCCCCTCGAAGGAGACGTGAGACAA
AGGGCAAAGGCTGAGTGGAGGGGTACCGGGTGTACGAGGCAGAGTCCGGTCGTTCTGAGA
TTATACTGTCATAACTTGATCTAGATAATACTAGCGAAAGGACATGC
>NC_054692.1 Aspergillus flavus NRRL3357 chromosome 2, complete sequence
GCGTGGGCCGGTGTTCGTTCCCAGTCATCGATGCATTCACATGCCCCACCTAAGCTGGGC
CCTAGACTCTAGGATCCTAGTCTAGAAGGACATGGCATCGATGGACTGGGTTCGTTCTGA
GATTATACGGCTAAAACTTGATCTGGATAATACCAGCGAAAAGGATCATG
>NC_054693.1 Aspergillus flavus NRRL3357 chromosome 3, complete sequence
CATGATGACCGGTGTTCGGCAACGCTGTGACACAGAGATCTGATGCAATATGCCCGGCCA
TGACTCGCGTGTTTCTTGGCTTGTTGTCTCCGAACCTGGGTACAGATGATGTGGCAGCAG
TTGTCGTTCTGAGAATATACGGTTGAACTTGATCTGGATAATTCCAGCGAAAGGACTCAT
GC
>NC_007198.1 Aspergillus fumigatus Af293 chromosome 5, whole genome shotgun sequence
GCATGACAGGTGTTCGATCTGGGTTTCTGTCTGAAGACTGGTGCTTTTTGTTCGGTATGC
TCGACTGCTCTGTGGTTATTTTTTTGACCTGGAGAGACGCCTCGCAGACGGATGGACGCT
CCCAGTCGTCAGTCAGAAACCCGGTCGTTCTGAGATTATACTGTCATAACTTGATCTAGA
TAATACTAGCGAAAGGACATGCG
>NC_007199.1 Aspergillus fumigatus Af293 chromosome 6, whole genome shotgun sequence
GCGTGGGCCGGTGTTCGTTCTCATTCATTGGCACAACAACGTTTATCTCTTTTTCGGAGC
TCGTAACTCTTGACTGGAGTGCATCCGAGAGAGCCACGGTGCCAATGGATGGGTTCGTTC
TGAGATTATACGGTCAAAACTTGATCTGGATAATACCAGCGAAAGGATCATG
>NC_007195.1 Aspergillus fumigatus Af293 chromosome 2, whole genome shotgun sequence
GCATGAAGACCGGTGTTCGGCTTCAGTGTTGCGTTTCACATATCATCCGGTGGTCATTGT
CGCTAGTCGCATCGTCAGATTATCGCCAATGGTTCCTGGGTACATGTGGCGTCGCTGTTG
TCGTTCTGAGATCATACGGTTGAACTTGATCTGGATAATTCCAGCGAAAGGACTCATG
>VCRL01000207.1 Aspergillus latus strain MM151978 NODE_193_length_64349_cov_31.1834_ID_6512596, whole genome shotgun sequence
GCATGACAGGTGTTCGGCCGGGGTCAAACCCGGTCGTTCTGAGATTATACTGTCATAACT
TGATCTAGATAATACTAGCGAAAGGACATGCG
>VCRL01000038.1 Aspergillus latus strain MM151978 NODE_33_length_477628_cov_26.8118_ID_6477463, whole genome shotgun sequence
CGCATGACAGGTGTTCGGCTGGGGTCAAACCCAGTCGTTCTGAGATTATACTGTCACAAC
TTGATCTAGATAATACTAGCGAAAGGACATGC
>VCRL01000015.1 Aspergillus latus strain MM151978 NODE_11_length_814061_cov_26.2127_ID_6472924, whole genome shotgun sequence
GGCGTGGCCGGTGTTCGTTCTTATCCATAGCACATCCCTACCTCAACTGTACTGGCATTC
ATCCAGCGTTGAAGGGGACTGCCAAAGGCTCTGGGTTCGTTCTGAGAATATACGGTCAAA
ACTTGATCTGGATAATACCAGCGAAAGGATCATGC
>VCRL01000007.1 Aspergillus latus strain MM151978 NODE_5_length_1195305_cov_27.2671_ID_6471344_1, whole genome shotgun sequence
GCGTGGCCGGTGTTCGTTCCTATCCTGAGCATATCCCCTCCTCAACTGTACTGGCATTCA
GCCAGCGTTGAAGGGGACTGCCAAAGGCTCTGGGTTCGTTCTGAGAATATACGGTCAAAA
CTTGATCTGGATAATACCAGCGAAAGGATCATG
>VCRL01000003.1 Aspergillus latus strain MM151978 NODE_2_length_1346164_cov_26.1805_ID_6470114, whole genome shotgun sequence
CATGATGACCGGTGTTCGACGACTGCGTGCCAACTGAGCCTGCCATTGCACCAGCGGGCG
TGCAGTCGCCGTTCTGAGATCATACGGTTGAACTTGATCTGGATAATTCCAGCGAAAGAA
CTCATGC
>VCRL01000002.1 Aspergillus latus strain MM151978 NODE_1_length_2442699_cov_26.0188_ID_6575358_2, whole genome shotgun sequence
GCATGATGACCGGTGTTCGACGACTGCGTGCCAACTGAGCCTGCAATTGCATCCCAGCGG
GCGTGCAGTCGCCGTTCTGAGATCATACGGTTGAACTTGATCTGGATAATTCCAGCGAAA
GAACTCATG
>NW_022983924.1 Aspergillus lentulus IFM 58399 DNA, scaffold_57, whole genome shotgun sequence
GCATGACGGGTGTTCGACGATTGCTTTGGCATGACTCGATCTGAGAAATACCGTTGAACT
TGATCTGGATAATACCAGCGAAAGGACATG
>NW_022983871.1 Aspergillus lentulus IFM 58399 DNA, scaffold_4, whole genome shotgun sequence
CGCATGACAGGTGTTCGATCTGGGTTTCTGTCTGAAGACTGGTGCTTTTTGTTCGGCATG
CTCGACCGGTCTGTGGTCATTTTGACCTAGACAGGCTTGGATTCCTCGCATACCGATTGA
CGGCCCCAGTCATCAGACAGAAACCTGGTCGTTCTGAGATTATACTGTCATAACTTGATC
TAGATAATACTAGCGAAAGGACATGC
>NW_022983873.1 Aspergillus lentulus IFM 58399 DNA, scaffold_6, whole genome shotgun sequence
CGTGGGCCGGTGTTCGTTCTCATTCATTGACACAACAACGTGTATCTCTTCTTGGAGCTT
GTAACTCTTGACTGGAGTATCTCCGAGGGAGCCACGGTGTCAATGGATGGGTTCGTTCTG
AGATTATACGGTCAAAACTTGATCTGGATAATACCAGCGAAAGGATCATGC
>NW_022983890.1 Aspergillus lentulus IFM 58399 DNA, scaffold_23, whole genome shotgun sequence
GCATGATGACCGGTGTTCGGCTTCAGTGTTGTGTTTCACATATCGCCCGGTGGTCGTTGT
CGCTAGTCGCATCGTCAGATTGTCGCCAATGGTCCCCTGGGTACATGTGGCGTCGCTGTT
GTCGTTCTGAGATTATACGGTTGAACTTGATCTGGATAATTCCAGCGAAAGGACTCATG
>NW_001509772.2 Aspergillus fischeri NRRL 181 1099437636247 genomic scaffold, whole genome shotgun sequence
CGCATGACAGGTGTTCGATCTGGGTTTCTGTCTGAAGACTGGTGCTTTTGTTCGGCATGC
TCGACTGCTCTGTGGTCGTTGTGACCCGGAGAGACGCCTCGCAGGCGGACGGACGCCCCC
AGTCGTCAGACAGAAACCCGGTCGTTCTGAGATTATACTGTCATAACTTGATCTAGATAA
TACTAGCGAAAGGACATGC
>NW_001509760.1 Aspergillus fischeri NRRL 181 1099437636266 genomic scaffold, whole genome shotgun sequence
GCGTGGGCCGGTGTTCGTTCTCATTCATTGGCACAACAACGTGTATCTCTTTTTGGAGCT
CGTAACTCTTGACTGGAGTGCATCCGAGAGAGCCACGGTGCCAATGGATGGGTTCGTTCT
GAGATTATACGGTCAAAACTTGATCTGGATAATACCAGCGAAAGGATCATG
>NW_001509772.1 Aspergillus fischeri NRRL 181 1099437636247 genomic scaffold, whole genome shotgun sequence
GCATGACAGGTGTTCGATCTGGGTTTCTGTCTGAAGACTGGTGCTTTTGTTCGGCATGCT
CGACTGCTCTGTGGTCGTTGTGACCCGGAGAGACGCCTCGCAGGCGGACGGACGCCCCCA
GTCGTCAGACAGAAACCCGGTCGTTCTGAGATTATACTGTCATAACTTGATCTAGATAAT
ACTAGCGAAAGGACATG
>NC_036438.1 Aspergillus oryzae RIB40 DNA, chromosome 4
CGCATGACAGGTGTTCGTCTTGGACCTGCCCTGGTTGCCTGGCCATCCCCCTACTTCATG
CTGTCCCTGCGTGTCTGTCTCCCTTTAGGGGTTGTGCCCCTCGAAGGAGACGTGAGACAA
AGGGCAAAGGCTGAGTGGAGGGGTACCGGGTGTACGAGGCAGAGTCCGGTCGTTCTGAGA
TTATACTGTCATAACTTGATCTAGATAATACTAGCGAAAGGACATGC
>NC_036436.1 Aspergillus oryzae RIB40 DNA, chromosome 2
GCGTGGGCCGGTGTTCGTTCCCAGTCATCGATGCATTCACATGCCCTCCCTAAGCTGGGC
CCTAGACTCTAGGATCCTAGTCTAGAAGGACATGGCATCGATGGACTGGGTTCGTTCTGA
GATTATACGGCTAAAACTTGATCTGGATAATACCAGCGAAAAGGATCATG
>NC_036437.1 Aspergillus oryzae RIB40 DNA, chromosome 3
CATGATGACCGGTGTTCGGCAACGCTGTGACACAGAGATCTGATGCAATATGCCCGGCCA
TGACTCGCGTGTTTCTTGGCTTGTTGTCTCCGAACCTGGGTACAGATGATGTGGCAGCAG
TTGTCGTTCTGAGAATATACGGTTGAACTTGATCTGGATAATTCCAGCGAAAGGACTCAT
GC
>NT_107005.1 Aspergillus nidulans FGSC A4 chromosome II map unlocalized scaffold_11, whole genome shotgun sequence
GCATGACAGGTGTTCGGCCGGGGTCAAACCCGGTCGTTCTGAGATTATACTGTCATAACT
TGATCTAGATAATACTAGCGAAAGGACATGCG
>NT_107012.1 Aspergillus nidulans FGSC A4 chromosome II map unlocalized scaffold_4, whole genome shotgun sequence
CGTGGCCGGTGTTCGTTCTTATCCTTAGCATATCCCTACCTCAACTGTACTGGCCTTTAT
CCAGCGTTGAAGGGGACTGCCAAAGGCTCTGGGTTCGTTCTGAGAATATACGGTCAAAAC
TTGATCTGGATAATACCAGCGAAAGGATCATGC
>NT_107011.1 Aspergillus nidulans FGSC A4 chromosome III map unlocalized scaffold_5, whole genome shotgun sequence
ATGATGACCGGTGTTCGACGACTGCGTGCCAACTGAGCCTGCCATTGCACCAGCGGGCGT
GCAGTCGCCGTTCTGAGATCATACGGTTGAACTTGATCTGGATAATTCCAGCGAAAGAAC
TCATG
>NT_166526.1 Aspergillus niger CBS 513.88 clone An11
GCGTGGACCGGTGTTCGTTCCTATCCGTTGGTTGTGCAGCATTGCTAGCATTGCTGCCTG
CCATCGGCTCTGGGTTCGTTCTGAGATTATACGGTTAAACTTGATCTGGATAATACCAGC
GAAAGGATCATG
>NT_166519.1 Aspergillus niger CBS 513.88 supercontig An02
CGCATGACAGGTGTTCGGCTCGTGCTTCTGTTCCTTTCCTTCTGGTTTGGACAGGAGCGC
GGTCGTTCTGAGATTATACTGTCAAAACTTGATCTAGATAATACTAGCGAAAGGACATGC
>NT_166523.1 Aspergillus niger CBS 513.88 supercontig An07
CCAGCACCAGCACATCCCCATCCACCTCATCAACACCAAAAGAAGTCCCCTTCGACTTCC
TCATCGGCGCCGACGGCGCTCACTCCACCACCAGACAACAAATAATGCGCTACACCCCCC
TGGACTACCAACAA
>NT_165937.1 Aspergillus terreus NIH2624 scaffold_14 genomic scaffold, whole genome shotgun sequence
GCATGACAGGTGTTCGGCCGTCGATCTGAACCTTCAGAGAGACGGTCGTTCTGAGATTAT
ACTGTCATAACTTGATCTAGATAATACTAGCGAAAGGACATGCG
>NT_165931.1 Aspergillus terreus NIH2624 scaffold_8 genomic scaffold, whole genome shotgun sequence
CGTGGGCCGGTGTTCGTTCCTGTGCATCGCATCCATCCTCGTGGTGGCATGCGATGCATG
GGTTCGTTCTGAGAATATACGGTCAAAACTTGATCTGGATAATACCAGCGAAAGGATCAT
GC
>NT_165938.1 Aspergillus terreus NIH2624 scaffold_15 genomic scaffold, whole genome shotgun sequence
TGAAGACCGGTGTTCGGCGCCTGTTCCACAGCACGTCGTTCTGAGAATATACGGTTGAAC
TTGATCTGGATAATTCCAGCGAAAGAACCTCAT
>NW_021941022.1 Aureobasidium pullulans EXF-150 unplaced genomic scaffold scaffold_2, whole genome shotgun sequence
CATGAACCGGTGTTCAATTTGACTCTTTTCGAAGAGTCTTTTGTTCTGAGAGAAACGGTC
GAACTTGATCAGGATAATACCTGCGCAAAGAATCATGC
>NW_021941036.1 Aureobasidium pullulans EXF-150 unplaced genomic scaffold scaffold_16, whole genome shotgun sequence
GCATGAGCGGGTGTCTGATAGCGAGCTTCTGTCTGCCAACCCATTGATCTCTGATCATGG
TCATTGGTGTCAGAACTGTATCGCCTCGCTATCTTTCTGAGATTATACCGCCTGAACTTG
ATTTTCTGGATAATACCAGCGAAAGGATCATG
>NW_021941056.1 Aureobasidium pullulans EXF-150 unplaced genomic scaffold scaffold_36, whole genome shotgun sequence
GAAGCGTCCTTGCTCTTCAACATAGAACTTGATCTGGGTAATTCCAGCGAAAGGACTGCT
T
>NW_021941030.1 Aureobasidium pullulans EXF-150 unplaced genomic scaffold scaffold_10, whole genome shotgun sequence
GCACGCGGGCATCTGGTCCTCTCTTTGCTCTTGGGAGCATTGAGATGGTACCAGGTTGAG
AAGAACCGCACGAACTTGATCGTCTTCACAGACGCGTAAGGAGATGCA
>NW_007930843.1 Beauveria bassiana ARSEF 2860 unplaced genomic scaffold BBA_S00008, whole genome shotgun sequence
GCAACCGGGTGTTCAATGGGTTCGCCTCGTGCTGCAGCCGTGTCGCTTGTCTTAGCTGCT
GTGCGGGTTGACCTATTGATCTGAGAAATACCGGCGAACTTGATCTGGATAATACCAGCG
AAAGGACCTGCA
>NW_007930847.1 Beauveria bassiana ARSEF 2860 unplaced genomic scaffold BBA_S00012, whole genome shotgun sequence
CATGAGCCGGTGCCTGTCTGTCTCTACGTTTCTGTTTCCCAGCGTCGCTCTCACGGCGCG
CCCAGGGAAGCAGGTCGCAGAGGCGGGTGTGGCTGAGATTACACGGCCCTCAACTTGATC
TGGATAATACCAGCGAAAGGATCATGC
>NW_007930862.1 Beauveria bassiana ARSEF 2860 unplaced genomic scaffold BBA_S00027, whole genome shotgun sequence
ACTACGGGCGCCGAGGTGCCACGTCACGCGCGGGATCCAACCCACATCCTTTGACTGGAC
GTGGGAGATGTCGTCGCGGCGCGGCAGCGAGGCTGAGATTACACCGTGATACTCGATCAA
GTTAATGCTTGCGTGAGAAACGTG
>EQ999981.1 Blastomyces dermatitidis ER-3 genomic scaffold supercont1.9, whole genome shotgun sequence
CACATGGCAGGTGTTCGACCAGTTCCATGTTCCACTCAGCGCCCGGTTATCATTTATATT
CTCTTCTCTAAAAGCTTGTGCCCTTGTGGATATAATATATGCATATCTGGCCACACTTTT
TTTTGAATTGGACTGGGCTTTACACGCTGGTGGGGCATGGAGCTGGTCGTTCTGAGATTA
TACTGTCTGAACTTGATCTGGGTAATTCCAGCGAAAGGACATGT
>EQ999981.2 Blastomyces dermatitidis ER-3 genomic scaffold supercont1.9, whole genome shotgun sequence
CATGAACCGGTGTTCGTTCCCTCACCCCTCCCGCGAATAGCCGCATCCACCTCTTCTTCG
ACCCCAACCCACTAAAGGGCGAAAAGAGAGATGTTGTTATGCTACGGGAAGGCTCTGAGG
CTTCGTTCTGAAATCATACGGTCATAACTTGATCTGGATAATACCAGCGAAAGGATCATG
C
>EQ999978.1 Blastomyces dermatitidis ER-3 genomic scaffold supercont1.6, whole genome shotgun sequence
CACTACGGGCGCTGATTGCGGCATTGGAACACTTGGTAATCCACCTCCGGGGACAATGGC
TTCCTTCAAACTTGCTGTTGTTTATTCAAACTCCTAGAGAGATTATCGGGTATACGATGC
AGGCATGATGCTGAGATTGTACCGTTGAACACTCGACCAAGTTAATGCTTGCGTGGGAAA
CGT
>NW_021640167.1 [Candida] auris strain B11221 chromosome Unknown scaffold00005, whole genome shotgun sequence
TAGCGGGTGCACCTTCTATATTTAAGTATGGAAGAGGCTGAGATTATACCGTTCGGACTT
GATCAAGTTAGTACTTGTGTGAGGAG
>NW_020289912.1 [Candida] haemuloni strain B11899 chromosome Unknown F_2014730914, whole genome shotgun sequence
TAGCGGGTGCAGTTTCCGTTTTTCATACTAGCGTGCTGGTGTGGATGACAGGAGCGGCTG
AGATTATACCGTTCGGACTTGATCAAGTTAGTACTTGTGTGAGGAG
>SELW01000121.1 [Candida] inconspicua strain CBS 180 scaffold5_size258545, whole genome shotgun sequence
AGACGGGTGCCTTTGTGCTGAGATTATACCGTTTAACTCGATCAAGTTAACACTTGCGGG
AGGATTA
>NC_018295.1 Candida orthopsilosis Co 90-125, chromosome 2 draft sequence
AAACTATGAGCGGGTATCTTTAGTAATGAAGATTGAGAGCAAACCGTTCGAACTCGATCA
AGTTCAAACTTGCGTGAGGATCTTAGTTTCTCCTTTC
>NW_023503282.1 Candida parapsilosis strain CDC317 annotated contig 006139
AAACTATGAGCGGGTATCTTCAGCAATGAAGATTGAGAGCAAAACCGTTCGAACTCGATC
AAGTTGACACTTGCGTGAGGATCTTAGTTTCTCCTTTC
>NW_015971594.1 Cladophialophora bantiana CBS 173.52 unplaced genomic scaffold supercont1.20, whole genome shotgun sequence
ACTACGGGCGCTTGTGTCTGATCATTTCCCTTGCTTCATCCACCTAGCTACCCACCCCGG
GAGCCAGAGATGAACGAGTCGCGAAATGCTGATTACACAATGCTGAGATTGTACCGTCAA
AACTCGATCAAGTTAATGCTTGCGTGGGAAACGTG
>NW_015971583.1 Cladophialophora bantiana CBS 173.52 unplaced genomic scaffold supercont1.9, whole genome shotgun sequence
CATGAACCGGTGTTCGCAACTTTTCCTGGCCGGCAAAGCCCTGGTCTGCCATCCAACCGA
GTCCTCGATGGGGATCTGGAGATGGCAAATCTTTTGCTGGATCGGGAAAAGTTACGTTCT
GAGATCATACGGTTTAACTTGATCTGGATAATACCAGCGAAAGGATTATGC
>NW_008481828.1 Cladophialophora carrionii CBS 160.54 unplaced genomic scaffold supercont1.3, whole genome shotgun sequence
CATGAACCGGTGTTCGCAACTTTGCACGCCAGCGTCGCTCCAGCCATCCACCCAGGTTCC
TCGTGGACCCGGAGATGGCGGTCGTCGCTGGGTCGTGTGAGGCTGCGTTCTGAGATCATA
CGGTTTAACTTGATCTGGATAATACCAGCGAAAGGATCTTGC
>NW_008481818.1 Cladophialophora carrionii CBS 160.54 unplaced genomic scaffold supercont1.11, whole genome shotgun sequence
ACTACGGGCGCTTGTGTCAGACCGTTTCCCTCCTTCATCCAACTGCTTCCTCTCGAAGTA
GAGATGAGCGAGTCCGAAACGCCGACAACACAATGCTGAGAATGTACCGTCAAAACTCGA
TCAAGTTAATGCTTGCGTGGGAAACGTG
>NOXB01000001.1 Cladosporium cladosporioides strain TYU Scaffold1, whole genome shotgun sequence
CATGAGCCGGTGCTCGACTTGCAGCTGTGGTAGCCGACACAAGCTATGGCCTAGACAGGT
CTCATTGCTGCGTCGCGCCACAGTGAGAGTCGGGCTGAGATCATACGGCCTTGAACTTGC
TCTGGGTAACGCCAGCGAAAGGATCATGC
>NOXB01000005.1 Cladosporium cladosporioides strain TYU Scaffold5, whole genome shotgun sequence
ACTGCCGGTGTTCACCTCATGCGGATTCGCGACCAGCTCTCCACCCCATGACATCGCTCC
GCATGACTCTACGTGCTGCTGGGGTTTCGAGACACATGTCTCACACCACCGCAGCCGTTG
ATACTGCGATCGATGATTGCTTGGGAGAGAGTCCGGCGTGAGCTCCGTAGAGGTTGTTCT
GAGATTATACGGCCAACTTGATCAGGATAATACCTGCGAAAGGAATCGTG
>NOXB01000011.1 Cladosporium cladosporioides strain TYU Scaffold11, whole genome shotgun sequence
GCAGGCGGGTGCTTGCTTGCCAGTGGAAAGACTTCGCTCTCCAGAATCCTTCCTCGTGGC
CCTCCTACGGGGACTCGAGAAGTCTGACAGAGCGACTTCTTCCATTTGGCAGGCTCGCTG
AGATTACACCGTTACGAACTTGATCAGCGTAATAGCTGCGAAAAGAACATGCT
>NOXB01000007.1 Cladosporium cladosporioides strain TYU Scaffold7, whole genome shotgun sequence
GGCACGCGGGTGCCCGCAGATACGCTCTTACACACGCTTCTTTGCGACCCTGCCCGTTCT
TCTCGAAGCGGCAGAGGCAAGAGCGGCTAGAGTGGGATGCTGCGGGCTGAGATCAAACCG
CTTTTATGTTGAACTTGAACGCATTCGTATGCGCGGAAGGAGATGC
>JAHARS010000006.1 Cladosporium sphaerospermum strain F4_7S_F1_F NODE_6_length_1198146_cov_51.583142, whole genome shotgun sequence
CATGAGCCGGTGCTCGACACTTAGCTGCGACAGCGACAGAGGGCGTGGGACCGATCGCTC
GCTATGTCGAGTCGCAGCAAAGTGTTGGGCTGAGATCATACGGCCTTGAACTTGCTCTGG
GTAAAGCCAGCGAAAGGATCATGC
>JAHARS010000025.1 Cladosporium sphaerospermum strain F4_7S_F1_F NODE_25_length_425143_cov_51.244985, whole genome shotgun sequence
GCACTGCCGGTGTTCACCTCATGCGGGCTCACGACCAGTCTTCCACCCCATGACATCTTC
TCCGCATGACTCTCGATGCTGCTGGGGAGGCGAGACACTCGTTTCACCCTCCGGCAGCCG
TTTGACATGCGATCGATGATCGTGGGAGAAGGCTCGGCGTAGTCCCGACAGAGGTTGTTC
TGAGATTATACGGCCAACTTGATCAGGATAATACCTGCGAAAGGAATCGTGCA
>JAHARS010000008.1 Cladosporium sphaerospermum strain F4_7S_F1_F NODE_8_length_981367_cov_51.543658, whole genome shotgun sequence
AGGCGGGTGCTTGTCTCCTGGCAGTCTCTCCCCTCTCTCCTCACTGCCAGTGGTATCCAA
TCGCAAGAGTCACCACAGCAGGCAGACCAAGAGAGTGAGAGAGGGAGATGCTGCCATCAG
ACTCGCTGAGATTACACCGTTACTCCACTTGATCAGCGTAATAGCTGCGCAAGAACATG
>NW_004504309.1 Coccidioides immitis RS genomic scaffold supercont3.2, whole genome shotgun sequence
GCATGACAGGTGTCGGCCCAGTGAAAGTAATCGAATTCGTCTCAATTGCGCGTTTCCCTA
GCCTGGCCTGTCTGTGCCGTTCGTGGGGTTTTGACGCCTCACGATGGTACGCCAGGACAG
ACGGACGGACAACCTTTTGAGACGGGTTTGATGCGGGATCTGAGTTGTTCTGAGATTATA
CTGTCTGAACTTGATCTAGATAATTCTAGCGAAAGGACATGCG
>NW_004504310.1 Coccidioides immitis RS genomic scaffold supercont3.1, whole genome shotgun sequence
GCATGAGCCGGTGTCCATCTTCATCTCGCTCAGTCGTGGACTTGTACCCAACTCTCCATT
CTGATCCTGCCTCCATTGTGTGAGAAGCGGACAGGCATGGAGAGCGATACACCTCCCACC
GAGCGGGCTCTGTCGATTGGTCTGAAATTATACGGTTTGAACTTGATCTGGATAATACCA
GCGAAAGGATCATG
>NW_004504310.2 Coccidioides immitis RS genomic scaffold supercont3.1, whole genome shotgun sequence
CACTACGGGCGCTAATTGTGGCACTTCGCTATTGGATGATCCAACTCCGGAGTGCTTTTC
GCTCCTGGCCTTTTATTCCGGAGAGATCACCATGTGAGTGCGGGCATGATGCTGAGATTG
TACCGTTGAACACTCGACCAAGTTAATGCTTGCGTGGGAAACGT
>NW_003316003.1 Coccidioides posadasii C735 delta SOWgp chromosome Unknown gcontig_1105601051733, whole genome shotgun sequence
GCATGACAGGTGTTCGGCCCAGTGAAAGTAATCGAATTCGTCTCAATTGCGCGTTTCCCT
GGCCTGGCCTGTCTGTGCCGTTCGTGGGGTTCTGACGCCTCAACGATGGTACGCCAGGAC
AGACGGACGGACACCTTTTGAGACGGGTTTGATGCGGGATCTGAGTTGTTCTGAGATTAT
ACTGTCTGAACTTGATCTAGATAATTCTAGCGAAAGGACATGCG
>NW_003315979.1 Coccidioides posadasii C735 delta SOWgp chromosome Unknown gcontig_1105601051781, whole genome shotgun sequence
CACTACGGGCGCTAATTGTGGCACTTCGCTATTGGATGATCCAACTCCGGAATGCTTTTC
GCTCCTGGCCTTTTATTCCGGAGAGATCACCATGTGAGTGCGGGCATGATGCTGAGATTG
TACCGTTGAACACTCGACCAAGTTAATGCTTGCGTGGGAAACGT
>NW_003315979.2 Coccidioides posadasii C735 delta SOWgp chromosome Unknown gcontig_1105601051781, whole genome shotgun sequence
GCATGAGCCGGTGTCCTATCTTCATCTCGCTCAGTTGTGGACTTGTACCCAACTCTCCAT
TCTGATCCTGCCTCCATTTTGTGAGAAGCGGACAGGCATGGAGAGCGATACACCTCCCAG
CGAGCGGGCTCTGTCGATTGGTCTGAAATTATACGGTTTGAACTTGATCTGGATAATACC
AGCGAAAGGATCATG
>LECQ01000186.1 Colletotrichum coccodes strain NJ-RT1 RT1_contig_203, whole genome shotgun sequence
GCATGAGCCGGTGCCCGCCCGACGCCGACGTCGCTGCCATCACACTCTCCCATGGTGACC
AGCGGCTGACGCGGACGGCGGGCTGAGATTATACGGCCTTGAACTTGATCTGGGTAATAC
CAGCGAAAGGATCATG
>LECQ01000205.1 Colletotrichum coccodes strain NJ-RT1 RT1_contig_223, whole genome shotgun sequence
GCATCCGGGTGTTCGGCTCATCTGCTGTGTCCGACATCCAGCTCTGCCGCCCCTCGATAT
CTTGATCGATCGAGGTGGGTGTGCTGGCTGGATGGGGCACGGCAGGGAGTTGATCTGAGA
AATACCGGCGAACTTGATCTGGATAATACCAGCGAAAGGACATGCT
>LECQ01000202.1 Colletotrichum coccodes strain NJ-RT1 RT1_contig_220, whole genome shotgun sequence
ACTACGGGCGCGGATTTGAAGCAGCCGCACGCATCCACCCTCCTCTCGTCTCTCGACGGG
CGGAGGAGATGCGCGCGCCCATGCGGAAATGAAGCTGAGATTGTACCGTAATTACTCGAT
CAAGTTAATGCTTGCGTGGGAAACGTG
>LECQ01000187.1 Colletotrichum coccodes strain NJ-RT1 RT1_contig_204, whole genome shotgun sequence
TGCATCCGGGTGTTCGACTCATCTGTTGCGCCTGACATCCAACCAACCCCTTTCGATATC
TTGATCGATCGAGAGGGAGCACTAGTTTGGAAACGGCACAGCAAAGAGTCGATCTGAGAT
ATACCGGCGAACTTGATCTGGATAATACCAGCGAAAGGACATGC
>NXFW01000056.1 Coniochaeta hoffmannii strain CBS 245.38 Contig_56, whole genome shotgun sequence
CGCATCCGGGTGGTCGACGGCATTGCTTTCCGCTTACTAGCCGACCTACTGTACATCCTC
CTCGCGTGCTGGATGCAGTGGTCATGGTTGGGAGAGGAGAGCAATGCCGTTGATCTGAGA
AATACCGGCAGAACTTGATCTGGATAATGCCAGCGAAAGGACATGC
>NXFW01000004.1 Coniochaeta hoffmannii strain CBS 245.38 Contig_4, whole genome shotgun sequence
GCATGAGCCGGTGCTCGCTCCTCGTGACTCTGCCGTCAATGTCCTCACTGCAGGCTCTCT
GTGCTGTGGCAAGGACATTGGACATTGTCATGGGGGGTGTGGCTGAGAACATACGGCCGT
GAACTAGATCTGGATAATACCAGCGAGAGGATCATG
>NXFW01000003.1 Coniochaeta hoffmannii strain CBS 245.38 Contig_3, whole genome shotgun sequence
CACTACGGGCGCTGAGTTGAAGCGCGGGTCTTCCGGATCCAACCCTTGAGCGCACCAATG
CATGTCAAGGGAGATCCGGGAGCCTCGTGGGATACGAAGCTGAGATTGTACCGTAATACT
CGATCAAGTTAATGCTTGCGTGGGAAACGT
>PELC01000050.1 Curvularia lunata strain W3 NODE_50_length_220133_cov_26.4599, whole genome shotgun sequence
TGAGACCGGTGTTCGCTCGCCACTCGTCTGGCAGCGATCTGAGATATACGGTCTGAACTT
GATCAGGTTAACGCCTGCGAAAGGACCTCAT
>PELC01000052.1 Curvularia lunata strain W3 NODE_52_length_218589_cov_26.9362, whole genome shotgun sequence
GCATGAACCGGTGTTCGTCTCCAGCCATGCCCGTCTCGGCTGCTGTTGTGCTTGGTCACT
TCAGTCTGTCAGCCGGCCATGGCTGGATTCGTTCTGAGATTATACGGTTTTGAACTTGAT
CAGGATAATACCTGCGTAAAGGATCATG
>PELC01000085.1 Curvularia lunata strain W3 NODE_85_length_132338_cov_26.211, whole genome shotgun sequence
AGCATGGCGGGTGTTCAAGTCACCAGTGGCTCGGTCTAAGTACCAGCCACTTGGCAGCTT
GTTCTGAGATCATACCGTTTAAACTTGATCTGGATAATTCCAGCGCGAAGGACTATTGC
>PELC01000038.1 Curvularia lunata strain W3 NODE_38_length_262946_cov_26.3277, whole genome shotgun sequence
CACTGCGGGCGCGGAACTGAGGCTGGGTACATGCATCAAGGATTACACATCTAAAATGCA
TCGACCCCAGCTAAAGGGAAGCTGAGAAGTACCGTAAGAACTCGATCAAGATAATACTTG
CGTGAGGAACGT
>NC_006047.2 Debaryomyces hansenii CBS767 chromosome E complete sequence
CAATGAGACTAGCGGGTGTCTTTCCATGTCATTACCCAGAATGTTAATGAAATGGAAAGA
CTGAGAATACACCGTTTGAACTCGATCAAGTTAGTACTTGCGTGAGGAAGTTTTGTTGTT
ATCA
>KZ107839.1 Epicoccum nigrum strain ICMP 19927 unplaced genomic scaffold scaffold_2, whole genome shotgun sequence
GCATGAACCGGTGTTCGTTTCTGGAAGACCTGCGCTGCTCCGAACATACTCTACAAAGAT
GGTCAGACGTAAGGCTCAGGGCTTCCGGATTCGTTCTGAGATTATACGGTTTCAACTTGA
TCTGGATAATACCAGCGAAAGGACTCATG
>KZ107841.1 Epicoccum nigrum strain ICMP 19927 unplaced genomic scaffold scaffold_4, whole genome shotgun sequence
GCATGGCGGGTGTTCAAGCTTGTCTCCGATCCATCCCATCTGTCTAGAGACATTAACACT
CTCATCACAGACTGGGAGGGTCGGCGACGAGCTTGTTCTGAGATCATACCGTTCAAACTT
GATCTGGATAATTCCAGCGAAAGGACAAGCT
>KZ107870.1 Epicoccum nigrum strain ICMP 19927 unplaced genomic scaffold scaffold_33, whole genome shotgun sequence
ACTGCGGGCGCTGATCCTCCACCACGACACCCCCCCTTTCGAGGGAGGTAGTCGTCGGCG
GGGTGAAGCTGAGAAGTACCGTCAGAACTCGATCAAGATAATACTTGCGTGAGGAACGTG
>KZ107845.1 Epicoccum nigrum strain ICMP 19927 unplaced genomic scaffold scaffold_8, whole genome shotgun sequence
GCATGAGACCGGTGTTCGCTATTCTCAGTTTGTTACCTCTCCTCTTTTGATCATTCTTAT
GAATGGACGAATGGGTGGAGGGGCATACCGGGGACAGCGTTCTGAGAGATACGGTCGGAA
CTTGATCAGGTTAACGCCTGCGAAAGGACTTCATG
>KZ107839.2 Epicoccum nigrum strain ICMP 19927 unplaced genomic scaffold scaffold_2, whole genome shotgun sequence
GCATGAGAACCGGTGTTCGCTGCCTGAGCTCCTTCTTCCATTGATCCCGCGCGGCGTCCT
TAACGATGCGTGCGCTGAGTCGTTCCCGAATGGACCAAGGGTTCGGGCAGTGATCTGAGA
AATACGGTCTGAACTTGATCAGGTTAACGCCTGCGAAAGGACTTCATG
>LGUA01000051.1 Emergomyces africanus strain CBS 136260 supercont2.51, whole genome shotgun sequence
CATGAACCGGTGTTCGATCTCTTATCCCTCTGCGTTAATAGCCGCATCCAACTCTTCTGC
CCCACCAAGGGCGAAAGAGAGATATTGTTATTCTGCGCGAAGGCTCTGAGAGATTGTTCT
GAAATTATACGGTCATAACTTGATCTGGATAATACCAGCGAAAGGATCATGC
>LGUA01001479.1 Emergomyces africanus strain CBS 136260 supercont2.1479, whole genome shotgun sequence
CACATGGCAGGTGTTCGGTCAGTTCATGGCCGCCCAGCGTCCCGGTATATATCCATTTAT
TAAAGGGCCAGTGGCATGCCGATGCTATATCTAGCCAGGCTTTATGTAATTGGAACGGGA
TTCACGCTGGCAGCCATGGACTGATCGTTCTGAGATTATACTGTCTGAACTTGATCTGGA
TAATTCCAGCGAAAGGACATGT
>LGUA01000225.1 Emergomyces africanus strain CBS 136260 supercont2.225, whole genome shotgun sequence
CACTACGGGCGCTGATTGCGGCATTGGGTGAGCTTGATAATCCACCTCTGGTGCAAATGG
CTTCTCCACGCTGCCGTTTCAAAAGCCTGGAGAGATTATCGAGCATCCAATGCAGGCATG
ATGCTGAGATTGTACCGTTGAACACTCGACCAAGTTAATGCTTGCGTGGGAAACGT
>LGRN01000569.1 Emergomyces pasteurianus Ep9510 strain UAMH 9510 supercont1.569, whole genome shotgun sequence
CACTACGGGCGCTGATTGCGGCAGTGGATTCGCTTGATAATCCACCTCTGGGGACAATGG
CTTCTCGACGTTGCCGTTGTTTTTTTAATACCTGGAGAGATTGTCGAGGATCCAAGGCAG
GCATGATGCTGAGATTGTACCGTTGAACACTCGACCAAGTTAATGCTTGCGTGGGAAACG
T
>LGRN01000020.1 Emergomyces pasteurianus Ep9510 strain UAMH 9510 supercont1.20, whole genome shotgun sequence
CATGAACCGGTGTTCGATATTCTTACCCCTCTGCAAAATAACCGCATCCACCTCTTCTGC
CCCACCAAGGGCGAAAGAGAGATATTGTTATTCTGCGGGAAGGCTCTGAGAGATCGTTCT
GAAATTATACGGTCATAACTTGATCTGGATAATACCAGCGAAAGGATCATGC
>LGRN01000162.1 Emergomyces pasteurianus Ep9510 strain UAMH 9510 supercont1.162, whole genome shotgun sequence
CACATGGCAGGTGTTCGGTCAGTTCTTGGTCGCCCAGCGTCCCGATATATATTCCATTTA
TTAAAGAACCTATGACTTGCGGACGCTGCATCTAGTCAGGCTTCTTTTAATTGGACCGGG
TTTTAAGTTGGCGGCTACGGACTGATCGTTCTGAGATTATACTGTCTGAACTTGATCTGG
ATAATTCCAGCGAAAGGACATGT
>NW_008751649.1 Exophiala dermatitidis NIH/UT8656 unplaced genomic scaffold supercont1.4, whole genome shotgun sequence
ACTACGGGCGCTTGTGTGGCAATCCTCACCCTTCATCCACCTGGTCTTTGAATTTGACCA
GAGATGAGGCGAGCTGCTATTGCCGAAACACAATGCTGAGATTGTACCGTTAGAACTCGA
ACAAGTTAATGCTTGCGTGGGAAACGTG
>NW_008751647.1 Exophiala dermatitidis NIH/UT8656 unplaced genomic scaffold supercont1.2, whole genome shotgun sequence
GCATGAACCGGTGTTCGCATCTTCCTGCTAGAAGTCTCGCCATCCAACCATCTGTCTGCG
GAATGGAGATGGCGGGTCTAGATTGTGGAAGTGCGTTCTGAGATCATACGGTTGAACTTG
ACTCTGGATAATACCAGCGGAAGGATCATG
>NW_015622514.1 Exophiala spinifera strain CBS 89968 unplaced genomic scaffold supercont1.2, whole genome shotgun sequence
CACTACGGGCGCTTGTGCCAGCTTTGGATTTTTTTCCCACCCGAGTCTCTCATCCACCTC
CGCCTCCCGGAAAAGCCATTTTTCAGACTCAGTGGAGAGATGAGAGACGGGTGGGGAAAA
GGAAGAAGCGAGAAAAGAAAGCACAATGCTGAGATTGTACCGTTAAAACTCGATCAAGTT
AATGCTTGCGTGGGAAACGT
>NW_015622517.1 Exophiala spinifera strain CBS 89968 unplaced genomic scaffold supercont1.5, whole genome shotgun sequence
GCATGCCGGGTGTTCGACTTTGCCCCTCATTGCTGTGTCCTTGCTCTGTCAACTCTTCAT
CCTCTGCTGTGAAGGAGAAGTGGACGGGCAAGAATGATTCAGCTCTGAGGGCGTGAAGCT
TGATCTGAGAAATACCGGAGAACTTGATCTGGATAATACCAGCGAAAGGACATGCC
>NW_015622513.1 Exophiala spinifera strain CBS 89968 unplaced genomic scaffold supercont1.1, whole genome shotgun sequence
GCATGAACCGGTGTTCGCAAGTTTCCCACCAGTGCAAAAGACACAGGATATGCTCCCCCC
CATCCACCCAGGTTCGCTGCTCTCTCTGTATTTGGCGGAGTCGGCGGAGGACTTTTGGAG
ATGTGGGGGTCAATCTGTGTCTCTGGAATGTGGAAGTGCGTTCTGAGATCATACGGTTGA
ACTTGACTCTGGATAATACCAGCGAAAGAATCATG
>NW_019173992.1 Fonsecaea monophora strain CBS 269.37 chromosome Unknown Scaff61, whole genome shotgun sequence
CACTACGGGCGCTTGTGTCTGATCGTTTCCATTGCCTCTTCATCCACCTGGGTTCTTGTT
CAAGCATCCAGAGATGACGGAGTCGCGAAATGCTGATGACACATTGCTGAGATTGTACCG
TCAAAACTCGATCAAGTTAATGCTTGCGTGGGAAACGT
>NW_019173933.1 Fonsecaea monophora strain CBS 269.37 chromosome Unknown Scaff2, whole genome shotgun sequence
GCATGAACCGGTGTTCGCGACTTTTCTGTCCCTCCCAGCAAGATCTTTCTGCCATCCAAC
CAGGTCCTTCCCCTGTGGATCTGGAGATAGCAGTTCACTTGCTGGGTCCAGAAAGTCGCG
TTCTGAGATCATACGGTTTAACTTGATCTGGATAATACCAGCGAAAGGATTATG
>NW_019173742.1 Fonsecaea nubica strain CBS 269.64 chromosome Unknown Scaff69, whole genome shotgun sequence
CACTACGGGCGCTTGTGTCTGATCGTTTCCATTGCCTCTTCATCCACCTGGGTTCTTGTT
CCAAGCGTCCAGAGATGACGGAGTCGCGAAATGCTGATGACACAATGCTGAGATTGTACC
GTCAAAACTCGATCAAGTTAATGCTTGCGTGGGAAACGT
>NW_019173814.1 Fonsecaea nubica strain CBS 269.64 chromosome Unknown Scaff141, whole genome shotgun sequence
CATGAACCGGTGTTCGCGACTTTTCTGTCCCCCCAGCAAGATCTTTCTGCCATCCAACCA
GGTCCTTCCCCAGTGGATGTGGAGATGGCAGTTCACTTGCTGGGTCCAGAAAGTCGCGTT
CTGAGATCATACGGTTTAACTTGATCTGGATAATACCAGCGAAAGGATTATGC
>NW_013550615.1 Fonsecaea pedrosoi CBS 271.37 unplaced genomic scaffold supercont1.1, whole genome shotgun sequence
ACTACGGGCGCTTGTGTCTGATCGTTTCCATTGCCTCTTCATCCACCTGGGTTCTTGTTC
AAGCATTCAGAGATGACGGAGTCGCGAAATGCTGATGACACATTGCTGAGATTGTACCGT
CAAAACTCGATCAAGTTAATGCTTGCGTGGGAAACGTG
>NW_013550612.1 Fonsecaea pedrosoi CBS 271.37 unplaced genomic scaffold supercont1.4, whole genome shotgun sequence
GCATGAACCGGTGTTCGCGACTTTTCTGTCCCCCCCAGTAAGATCTTTCTGCCATCCAAC
CAGGTCCTTCCCCAGTGGATCTGGAGATGGCAGTTCACTTGCTGGGTCCAGAAAGTCGCG
TTCTGAGATCATACGGTTTAACTTGATCTGGATAATACCAGCGAAAGGATTATG
>JAAVUD010000147.1 Fusarium chlamydosporum strain NRRL 13444 F_chlamydosporum_13444_contig_0000147, whole genome shotgun sequence
GCATGAGCCGGTGCCCATCCTCGTAACCTCTTTTTGTCTCTTTATCACTCAGTGGTGGAA
AGACTTAATGTAGGGAAGGGGATGTGGCTGAGATTATACGGCAAAACTTGATCTGGATAA
TACCAGCGAAAGGATCATG
>JAAVUD010000117.1 Fusarium chlamydosporum strain NRRL 13444 F_chlamydosporum_13444_contig_0000117, whole genome shotgun sequence
GCATCCGGGTGTTCAACTGTCTCTATGCTCTGTACCTCCCCTCTACCTGGTATGATAGAT
CGAACTCATCTCTCCAGATGATGTTGATCTTGAACAGGGCTTGAGGACGGGCAAAGCAGG
GCAGTTGATCTGAGAAATACCGGCGAACTTGATCTGGATAATACCAGCGAAAGGACATGC
T
>JAAVUD010000029.1 Fusarium chlamydosporum strain NRRL 13444 F_chlamydosporum_13444_contig_0000029, whole genome shotgun sequence
CACTACGGGCGCTGAGTTGACGTGTCGTCCGGATCCAACCTCGGAACACTTGCTTGCTAC
GGCAGCAGATGTGTCTTTGTCTGAGGAGATCCTGGCGTGCGACGACGAAGCTGAGATTGT
ACCGTAAATACTCGATCAAGTTAATGCTTGCGTGGGAAAAGT
>JABGLY010000760.1 Fusarium dimerum strain NRRL 20691 NRRL20691_c0000760, whole genome shotgun sequence
CATGAGCCGGTGCCCGCTTTTTGTTCCTTGGGAGTTTGTCAACATCATTGTCATGTCCTC
GTACACGCCAACGATGTTCGATAAACTCTCAGGGTCAGAATGGCGTGGCTGAGATTATAC
GGCCTTACAACTTGATCTGGATAATACCAGCGAAAGGATCATGC
>JABGLY010000935.1 Fusarium dimerum strain NRRL 20691 NRRL20691_c0000935, whole genome shotgun sequence
CGCATCCGGGTGTTTGACCATTTTTGCTCTGTCTTTGTGTCTCAACTCGTCTTCGACCTT
TTGAAAACACAAAGCAGAGTAAAGATGGCCAATCTGAGAAATACCGGCGAACTTGATCTG
GATAATACCAGCGAAAGGACATGC
>JABGLY010000760.2 Fusarium dimerum strain NRRL 20691 NRRL20691_c0000760, whole genome shotgun sequence
CCCTGACCTCAAGATCGCCATCATCGAAGCTTCCGTCTCTCCCGGTGGTGGTGCCTGGCT
TGGCGGCCAGCTCTTCTCCGCCATGGTGATGCGTAAGCCCGCCGATGTCTTCCTCCGTGA
GGTCGGTGTCCCCTTTGAGGACGAGGGCAA
>QOHM01000002.1 Fusarium equiseti isolate D25-1 Scaffold2, whole genome shotgun sequence
GCATGAGCCGGTGCCCATCCTCAACCTTGTTCTCGCTTCTCCCATATTATATGGGAGAGA
CAGGAACAAGGGAAGGGATGTGGCTGAGATTATACGGCAAAACTTGATCTGGATAATACC
AGCGAAAGGATCATG
>QOHM01000001.1 Fusarium equiseti isolate D25-1 Scaffold1, whole genome shotgun sequence
CGCATCCGGGTGTTCGACTGTCTATGCTCTGTACCTCCCCTCTAGACCAACCTTCATCAC
AATTATGGTGATCGTAAGTCTTGAGTACGGGCAGAGCAGGGCAGTTGATCTGAGAAATAC
CGGCGAACTTGATCTGGATAATACCAGCGAAAGGACATGC
>QOHM01000005.1 Fusarium equiseti isolate D25-1 Scaffold5, whole genome shotgun sequence
CACTACGGGCGCTGAGTTGACGTAGCGTCTGGATCCAACCTCGGAACACTTGCTTGCTGT
GGCAAGAGTATGTGTCTTTCTGGGGAGATCCTGATGTGCGACGGCGAAGCTGAGATTGTA
CCGTAAATACTCGATCAAGTTAATGCTTGCGTGGGAAAAGT
>NC_036626.1 Fusarium fujikuroi IMI 58289 draft genome, chromosome FFUJ_chr05
CATGAGCCGGTGCCCATTCTTTTCTCATCAACATGGTCAGTCCAGACTGGTCATGTTGAT
GATAGGGGGATGTGGCTGAGATTAGACGGCAAAACTTGATCTGGATAATACCAGCGAAAG
GATCATGT
>NC_036622.1 Fusarium fujikuroi IMI 58289 draft genome, chromosome FFUJ_chr01
CGCATCCGGGTGTTCAACTGCCTCTATGCTCTGTGCCTCCTCTCATCTCACGATACATCT
CATTCGCCTTTAATGGTGATGACTGTGCATCGTGTGTGAGGACGGGCAGAGCAGGGCGGT
TGATCTGAGAAATACCGGCGAACTTGATCTGGATAATACCAGCGAAAGGACATGC
>NC_036627.1 Fusarium fujikuroi IMI 58289 draft genome, chromosome FFUJ_chr06
ACTACGGGCGCTGAGTTGACGTATCGTCTGGATCCAACCTCGGAGCATGTTTGCGACGGC
AGACATGTCTGTTCTTCTGGGGAGATCCTGGCGTGCGACGACGAAGCTGAGATTGTACCG
TAAATACTCGATCAAGTTAATGCTTGCGTGGGAAAAGTG
>QGDZ01000093.1 Fusarium incarnatum strain NRRL 66325 (ITEM 7155) FIESC23_66325_(ITEM7155)_contig_0000093, whole genome shotgun sequence
GCATGAGCCGGTGCCCATCCTCAACCTTGCTCTTGCTTCTCCTATATCACATGGGAGGGA
CAGGAAGAAGGGAAGGGATGTGGCTGAGATTATACGGCAAAACTTGATCTGGATAATACC
AGCGAAAGGATCATG
>QGDZ01000133.1 Fusarium incarnatum strain NRRL 66325 (ITEM 7155) FIESC23_66325_(ITEM7155)_contig_0000133, whole genome shotgun sequence
GCATCCGGGTGTTCAACTGTCTATGCTCTGTACCTCCCCTCTAGACCAACCTTCATCACA
CTCGTGATGAACGCGAATCTTGAGTACGGGCAGAGCAGGGCAGTTGATCTGAGAAATACC
GGCGAACTTGATCTGGATAATACCAGCGAAAGGACATGCT
>QGDZ01000017.1 Fusarium incarnatum strain NRRL 66325 (ITEM 7155) FIESC23_66325_(ITEM7155)_contig_0000017, whole genome shotgun sequence
ACTACGGGCGCTGAGTTGACGTAACGTCTGGATCCAACCCTGGAACACTTGCTTGCTGTG
GCAGAGCATGTGTCTTTCTGGGGAGATCCTGATGTGCGACGGCGAAGCTGAGATTGTACC
GTAAATACTCGATCAAGTTAATGCTTGCGTGGGAAAAGTG
>NW_022158523.1 Fusarium oxysporum NRRL 32931 unplaced genomic scaffold supercont1.5, whole genome shotgun sequence
CATGAGCCGGTGCCCATTCTTCTCTCATCAGCATGGTCAGTTCAAACTGGTCGTGTTGAT
GATAGGGGGATGTGGCTGAGATTATACGGCAAAACTTGATCTGGATAATACCAGCGAAAG
GATCATGT
>NW_022158524.1 Fusarium oxysporum NRRL 32931 unplaced genomic scaffold supercont1.6, whole genome shotgun sequence
CACTACGGGCGCCGAGTTGACGTATCGTCTGGATCCAACCTCAGAGCATGTTTGCGATGG
CAGATGTGACCTTTCTGAGGAGATCCTGGCGTGCGACGACGAAGCTGAGATTGTACCGTA
AATACTCGATCAAGTTAATGCTTGCGTGGGAAAAGT
>NW_022158530.1 Fusarium oxysporum NRRL 32931 unplaced genomic scaffold supercont1.12, whole genome shotgun sequence
CGCATCCGGGTGTTCAATTGCCTCTATGCTTTGTACCTCCCCTCATCTCACAGCATGTCT
CATTCGCCTTCAATGGTGATGACTTCACATGGTGATTGAGGACGGGCAGAGCAGGGCAGT
TGATCTGAGAAATACCGGCGAACTTGATCTGGATAATACCAGCGAAAGGACATGC
>NW_022194800.1 Fusarium proliferatum ET1 genome assembly, contig: FPRO_scaffold011, whole genome shotgun sequence
CATGAGCCGGTGCCCATTCTTTTCTCATCAACATGATCAGTCCAGACTGGTCGTGTTGAT
GATAGGGGGATGTGGCTGAGATTATACGGCAAAACTTGATCTGGATAATACCAGCGAAAG
GATCATGT
>NW_022194790.1 Fusarium proliferatum ET1 genome assembly, contig: FPRO_scaffold001, whole genome shotgun sequence
GCATCCGGGTGTTCAACTGCCTCTATGCTCTGTACCTCCCCTCATCTCACGATGCATCTC
ATTCACCTTCAATGGTGATGACTGTGCGTCGTCTGTGAGGACGGGCAGAGCAGGGCAGTT
GATCTGAGAAATACCGGCGAACTTGATCTGGATAATACCAGCGAAAGGACATGCT
>NW_022194795.1 Fusarium proliferatum ET1 genome assembly, contig: FPRO_scaffold006, whole genome shotgun sequence
ACTACGGGCGCTGAGTTGACGTATCGTCTGGATCCAACCTCGGAGCATGTTTGCGACGGC
AGACATGTCTGTTCTTCTGGGGAGATCCTGGCGTGCGACGACGAAGCTGAGATTGTACCG
TAAATACTCGATCAAGTTAATGCTTGCGTGGGAAAAGTG
>NGZQ01000006.1 Fusarium solani strain JS-169 scaffold6, whole genome shotgun sequence
CATGAGCCGGTGCCCGATCACTTTTTCTTTGACCATTTGTCCATGGGCTTTAGTCCGTAG
ACAATGGTCAAAGAAAAGGAGAGCGTGGCTGAGATTATACGGCGAAACTTGATCTGGATA
ATACCAGCGAAAGGATCATGC
>NGZQ01000001.1 Fusarium solani strain JS-169 scaffold1, whole genome shotgun sequence
CGCATCCGGGTGTTTGACTGTTTCTACTCTGTTTCCTCCCCTCTTGTCCACACAGACGGG
TCACCGACGTTCCATTGATACATGGACAACGGCTTCGTCTGGACTTGAGGACGGGCAGAA
TAAGGCAGTTGATCTGAGAAATACCGGCGAACTTGATCTGGATAATACCAGCGAAAGGAC
ATGC
>NGZQ01000005.1 Fusarium solani strain JS-169 scaffold5, whole genome shotgun sequence
ACTACGGGCGCTGAGTCGAAGTATCATCGGCATCCAACCTCGGGGGGCTTCAGTTGTTAC
AACTGTTGCACACCTCGGGGAGATGCTGACGTGCAGAGGCAAAGCTGAGATTGTACCGTA
AATACTCGATCAAGTTAATGCTTGCGTGGGAAAAGTG
>JAHKNS010000001.1 Fusarium sporotrichioides strain S17/16 NODE_1_length_10732156_cov_14.231754, whole genome shotgun sequence
GCATGAGCCGGTGCCCGGCCTCACTTCTTTTCGTTTCTCCATAACTCAATTCTGTTGACG
ATGGAGATGACGACAAGAGGAGGGGACGTGGCTGAGATTATACGGCAAAACTTGATCTGG
ATAATACCAGCGAAAGGATCATG
>JAHKNS01000000.2 Fusarium sporotrichioides strain S17/16 NODE_1_length_10732156_cov_14.231754, whole genome shotgun sequence
GCATCCGGGTGTTCAACCGCTTCTATGCTCTGTGCCATACCCTCAGCTGTCATGAATGGC
CTTGGCCGTGACCAAGACTCGAGGACGGCCAGAGCAGGGCGGTTGATCTGAGAAATACCG
GCGAACTTGATCTGGATAATACCAGCGAAAGGACATGCT
>JAHKNS010000002.1 Fusarium sporotrichioides strain S17/16 NODE_2_length_9051733_cov_14.378896, whole genome shotgun sequence
ACTACGGGCGCTGAGTTGACGTATCGTCTGGATCCAACCTCGGAAACACTTGTGTAGCAC
ATGTGTCTTCTGGGGAGATCCTGGCGTGCGACGACGAAGCTGAGATTGTACCGTAAATAC
TCGATCAAGTTAATGCTTGCGTGGGAAAAGTG
>NW_001813980.1 Histoplasma capsulatum NAm1 scaffold_3 genomic scaffold, whole genome shotgun sequence
CACATGACAGGTGTTCGATCAGTTCATGTTCTCTCAGCGGCTTAGCTATATATACTCTTC
TTTGAAAGTATGTGCCTTGTGGATATTTTATCCAGCCACACTTTTTCTGAATTGGAGCGG
GCCTGCAGCCGGTGATCATGAACTGATTGTTCTGAGATTATACTGTCTGAACTTGATCTG
GGTAATTCCAGCGAAAGGACATGT
>NW_001813976.1 Histoplasma capsulatum NAm1 scaffold_7 genomic scaffold, whole genome shotgun sequence
GCATGAACCGGTGTTCGATCTCTTATTCCATCCCGCACCTAGCCGCATCCACCTCTTCTG
CCCCACATTTAATGCAAAAGAGAGATATTGCTATTTTGCGGGAAGGCTCTGAGGCATCGT
TCTGAAATTATACGGTCATAACTTGATCTGGATAATACCAGCGAAAGGATCATG
>NW_001813982.1 Histoplasma capsulatum NAm1 scaffold_1 genomic scaffold, whole genome shotgun sequence
ACTACGGGCGCTGATTGCAGCATTGGATACGCTTGATAATCCACCTCCGGGGACAATGGC
TTGCTCTCGCTCGCACTTGGTTTTCTTTTAAACGCACGGAGAGATTATCGGGGTATACCA
GCGCAGGCATGATGCTGAGATTGTACCGTGGAACACTCGACCAAGTTAATGCTTGCGTGG
GAAATGTG
>JACSRB010000282.1 Hortaea werneckii strain MC848 MC848_scaffold_0282, whole genome shotgun sequence
GCATGGCGGGTGCTCATTGCGGGCTGCTCGTTCCTGCGTCGGCGGTCTGCTTTCGGCGGG
ACGCTCTTCGTCACAGGATGGAGCAGCTCGTATGGGCTGAGATCATACCGTTGCGAACCT
GATCAGCATAATTGCTGCGAAGGGACATGCT
>JACSRB010000014.1 Hortaea werneckii strain MC848 MC848_scaffold_0014, whole genome shotgun sequence
GCATGAGCCGGTGCTTGACTTGCAATTGTGCTCAAAAGCGCATGCAGTCTTGCTGAGAAA
ATACGGCCTGAACTTGAACTGGGCTCAATGCCAGCGGAAGAATCATG
>JACSRB010000055.1 Hortaea werneckii strain MC848 MC848_scaffold_0055, whole genome shotgun sequence
GCATGAGCCGGTGCTTGACTTGTCATCGTGCTCCAAAGCACATGCAGTCTTGCTGAGAAA
ATACGGCCTGAACTTGAACTGGGCTCAATGCCAGCGGAAGAATCATG
>JACSRB010000111.1 Hortaea werneckii strain MC848 MC848_scaffold_0111, whole genome shotgun sequence
CACTACGGGCGCTGACTGCTGGCTCACGGTCATCTCATCCACGTTCTCTGGAAAGAGAAG
CGTGAGTAGAGGTGGCTGAAACCAAGCACGATGCTGAGATTGAACCGTTTGCACCCGATC
AACTTAATGGTTGCGTGGGAAATGT
>JACSRB010000207.1 Hortaea werneckii strain MC848 MC848_scaffold_0207, whole genome shotgun sequence
CACTACGGGCGCTGACTGCTGGCTTACGGTCATCTCATCCACGCTCTCTCAGACAGCGAA
GCGTGAGTAGAGGTGGCTGAAGCCAAGCACGATGCTGAGATTGAACCGTTTGCACCCGAT
CAACTTAATGGTTGCGTGGGAAATGT
>JACSRB010000070.1 Hortaea werneckii strain MC848 MC848_scaffold_0070, whole genome shotgun sequence
GCATGGCGGGTGCTCATTGCGAGCTGCCCCTCCCACTTCCTCCGATGTCCTGCTTTCGGC
GGGACGGCATCGTCGGTTGTGGGGATGGAGCAGCTCGTATGGGCTGAGATCATACCGTTG
CGAACCTGATCAGCATAATTGCTGCGAAGGGACATGCT
>JACSRB010000002.1 Hortaea werneckii strain MC848 MC848_scaffold_0002, whole genome shotgun sequence
CATGAGCCGGTGTTCGGCGTTTCATGATGTTGTCGACTACTTCCTCCACCCTGGGTGCAC
ATGCACCGCCAGGAGAAGATGTAGCGCACATCAAGGCGTTCGTTCTGAGATTATACGGCC
GAACTTGATCTTCTGGATAATACCAGCGAAAGAATCCATGC
>JACSRB010000015.1 Hortaea werneckii strain MC848 MC848_scaffold_0015, whole genome shotgun sequence
GCATGAGCCGGTGTTCGGCGTTTCATGATGTTGTCGACTACTTCCTCCACCCTGGGTGCA
CATGCACCGCCAGGAGAAGATGTAGCGCACATCAAGGCGTTCGTTCTGAGATTATACGGC
CGAACTTGATCTTCTGGATAATACCAGCGAAAGAATCCATG
>JACSRB010000067.1 Hortaea werneckii strain MC848 MC848_scaffold_0067, whole genome shotgun sequence
TCGTGGCACGCCGGTATCCCTCCATCTACCTGCTTACCAACCCAACGGCGATTGCCTTTG
TCTTGGGAGTGAGTACGGAGATGCTGTGGATTGAGATTAGACGGCATGAACTTGTGGCAT
TGAGATGCGCGTAAGGAGATGC
>NW_023336486.1 Lasiodiplodia theobromae strain AM2As chromosome Unknown scaffold_28, whole genome shotgun sequence
CACTACGGGCGCTTAGTCGAGCAGGAACTCTGCAACATCCACCCTTTGTGTTTTCTGAGC
TAGCTTGTTAAGAGAAGCCAGAGGAGATGTCGTGGGTTTCTGCAACGACGAAGCTGAGAA
GTACCGTTTAAACTCGATCAAGATAATACTTGCGTGAGGAATGT
>NW_023336449.1 Lasiodiplodia theobromae strain AM2As chromosome Unknown scaffold_24, whole genome shotgun sequence
GCATGACACCGGTGTTCGGCGGGCTTTCCTAGCGTCTCACTGTACCACCCGCCAATTCTC
TTCCCCCCACGTTCTGCGGAGCGGACCGTCAGCCAGCAGGCTTGCGTGGGGTGTTGGGTG
CGTGAGACGTCTGGTAGCTCGTCGTTCTGAGAGGATACGGTTGAACTTGATCTAGATAAT
TCTAGCGAAAGGACGCATGCT
>NW_023336544.1 Lasiodiplodia theobromae strain AM2As chromosome Unknown scaffold_62, whole genome shotgun sequence
CGCATGCCGGGTGTTCGGCTGTCTCTTTTGCTGTGGCCGGCAAATTGTCTCTCCCGCCAG
CCCTTCAAGATGCCCCGGAAGGGATGCATTGAGAGAGTGCTGCGGGATGAAAAGGGAATG
AGCCACCGCAGCAGAGGAGCAGTTGTTCTGAGAAATACCGGTGAACTTGATCTGGATAAT
ACCAGCGAAAGAACATGC
>NW_023336530.1 Lasiodiplodia theobromae strain AM2As chromosome Unknown scaffold_4, whole genome shotgun sequence
GCATGAACCGGTGCTCGAGCTCTTCGGTGCCTCTCTCCTTGCGATTGAGGCGCCAGGAGC
TCTTGCTGAGATTATACGGTCGAACTTGATCAGGATAATACCTGCGTCGAAGGATCATG
>NLAX01001623.1 Lomentospora prolificans strain JHH-5317 Scaffold_6, whole genome shotgun sequence
AGCATCCGGGTGTTCAATTCGACCTAGCGCATCTCCCTCAGACACAAGGTGGGCGAGTTA
ACGGCCACCTTGCCTGCAGAGTGCGCTGGGAAGAATTGATCTGAGAAATACCGGTGAACT
TGATCTGGATAATTCCAGCGGAAGGACATGC
>NLAX01000095.1 Lomentospora prolificans strain JHH-5317 Scaffold_96, whole genome shotgun sequence
GCGTGAGCCGGTGCCTCTCCCTATCTTCTTCCATCTTCTCCTTGTCCATCTCCATTGCAG
TTTTGTTGAAGGAGACGACTATTAGAAGCTGGAAGGGGCCGGGATTGTGCTGAGATTATA
CGGCCCTGAACTTGAATCTGGATAATACCAGCGAAAGGATCATG
>NLAX01000010.1 Lomentospora prolificans strain JHH-5317 Scaffold_11, whole genome shotgun sequence
ACTACGGGCGCCGAGTTGAAGCAGATGACTGGATCCACCCCAAGCCCACGAGTTGATCGT
CCTTCTGGCAACGCCCTTTTTCAGTCCCCCCACTGAAAAGGTAGTTCGTCAGAATCCTTG
ACTCGGCTCGTCTGGGTAGCTTGGGAGATTACGCCTGTCTGTGGAAACGAAGCTGAGATT
GTACCGTAATACTCGATCAAGTTAATGCTTGCGTGGGAAACGTG
>LCTW02000335.1 Madurella mycetomatis strain mm55 MMYC01_Sc2335, whole genome shotgun sequence
CATGAGCCGGTGCCGATCCAGATCCTGTCTCGCGCCGCTCGTCCTTAGGAAGAGCGCGCA
AGACGGCACTGGAGCGGCTGAGATCATACGGCTGTGAACTTGATCTGGATAATACCAGCG
AAAGGATCATGC
>LCTW02000011.1 Madurella mycetomatis strain mm55 MMYC01_Sc2011, whole genome shotgun sequence
ACTACGGGCGCCTAGTCGAACCAAGTTCTCCGGCTCCAACCTCCCTCACTCGGACCTCGA
GTGCCAAGCGGGGGAGAACCGGCGTCTTGTGGCGGCGAAGCTGAGATTGTACCGTAATAC
TCGATCAAGTTAATGCTTGCGTGGGGAACGTG
>LCTW02000250.1 Madurella mycetomatis strain mm55 MMYC01_Sc2250, whole genome shotgun sequence
AGCAGCCGGGTGTTCAGCGTGCTCCAGTGTCTCTACTCCCGCTGCGTTGTCCGTGTCGTT
ACGATCCACGTGGCGACTCGACGGGAGAAGAGTGCACTGGTGTCGTTGATCTGAGAAATA
CCGGTGAACTTGATCTGGATAATTCCAGCGGAAGGACATGC
>UIDF01000002.1 Magnusiomyces capitatus NRRL Y-17686 genome assembly, contig: contigB, whole genome shotgun sequence
TACAGCGGGTGCTGGTTCTTTTGAGTGCTTTTGTACTTTAAAGAATTGGCTGAGATAATA
CCGTTTCACCCGATCAGGATAATGCTTGCGCGGGAAATGT
>NW_001809798.1 Meyerozyma guilliermondii ATCC 6260 scaffold_3 genomic scaffold, whole genome shotgun sequence
TTTGCAACAGCGGGTGTCCTTACCTATCTCATTTTGATTCGCAAGGGCTGAGAATAAAAC
CGCCATCACCCGATCAAGTTCATACTTGCGTGGGGAAGTTGTNNNNNNNNNNN
>NW_003299163.1 Microsporum canis CBS 113480 supercont1.7 genomic scaffold, whole genome shotgun sequence
CGAGTGACAGGTGTTCAGCTCGGTGCTTCTCTCGTCTCATGGCATGATATCAATATATAT
CTATCTATGAGCCTGAGGACGCCGGCTGTTCTGAGATTATACTGTCTGAACTTGATCTAG
ATAATTCTAGCGAAAGGACACAC
>NW_003299161.1 Microsporum canis CBS 113480 supercont1.9 genomic scaffold, whole genome shotgun sequence
CATGAACCGGTGTTCGTTGTCCTGTATGACTTCGTCTTTACCGTATGCTGGCCATCCAAC
TCTTCGTCCTGTCTTCGTATGGTGAAAGAAGAGAGATGGCCTCAATGGCGGGGATGACTG
CTCATGGACTTCGTTCTGAAATTATACGGTCCGAACTTGATCTGGATAATACCAGCGAAA
GGATCATGC
>NW_003299162.1 Microsporum canis CBS 113480 supercont1.8 genomic scaffold, whole genome shotgun sequence
ACTACGGGTGCTGATTGTGGCACTGGACGATTCATTGACGATCCAACTCCAGTCTTGCTC
TGAGGAGATCGTTGATTCCAGTGCGAGGATGATGCTGAGAATGTACCGTTGAATACTCGA
TCAAGTTAATGCTTGCGTGGGAAACGTG
>NW_003345198.1 Nannizzia gypsea CBS 118893 supercont1.4 genomic scaffold, whole genome shotgun sequence
ACTACGGGTGCTGATTGCTGCACTGGACATGCCGTCGACGATCCAACATCAGCTTGGGTA
TTTACGTGAGCCAGATGAGATCATTGATTCCAGTGCAGACATGATGCTGAGAATGTACCG
TTGAATACTCGATCAAGATAATGCTTGCGTGGGAAACGTG
>NW_003345198.2 Nannizzia gypsea CBS 118893 supercont1.4 genomic scaffold, whole genome shotgun sequence
GAGTGACAGGTGTTCGGCCTGGCGTCTCTCGCTTTCGTCCCATCTTGATATCTATCGTCT
TGATGGATGACTGCGAGAGACGCCGGCCGTTCTGAGATTATACTGTCTGAACTTGATCTA
GATAATTCTAGCGAAAGGACACGCG
>NW_003345192.1 Nannizzia gypsea CBS 118893 supercont1.10 genomic scaffold, whole genome shotgun sequence
CATGAACCGGTGTTCGTTGTCCTCGATGTCTTCGTCCTGCACCCAACTCTGCCTTGCCGC
TTCGTCTCGCGGATGGTCCAGAGAGGTGCAAGAAGCATCGAGGCTTCGTTCTGAAATTAT
ACGGTCCGAACTTGATCTGGATAATACCAGCGAAAGGATCATGC
>LT599057.1 Neoscytalidium dimidiatum genome assembly, scaffold: UM880_scaffold4, whole genome shotgun sequence
CACTACGGGCGCTGAGTCTCGTGGAAGCTGTCCGCGATATCCACCCCTTCCTCCACGCGG
TTACCAGAACGGTAATCATGTGTTGGCAGTGGAGATATTGCAATCTTCCACCGTGATAAA
GCTGAGAAGTACCGTTCAAACTCGATCAAGATAATACTTGCGTGAGGAATGT
>LT599068.1 Neoscytalidium dimidiatum genome assembly, scaffold: UM880_scaffold15, whole genome shotgun sequence
CGCATGCCGGGTGTTCAACTTGTCTCTCTGCTGCGGTGATCCCATGTCCTCCAATCACCC
GCTGCTTCCTCATCTTTTGACGATGACATGCGCCGGGAGTTGATTGATTAAGGAACAAAG
ACTGGGAGGATCCGCTTCAGAAGAGCAGTTGATCTGAGAAATACCGGTGAACTTGATCTG
GATAATACCAGCGAAAGAACATGC
>LT599060.1 Neoscytalidium dimidiatum genome assembly, scaffold: UM880_scaffold7, whole genome shotgun sequence
GCATGACACCGGTGTTCGTCGGACTTCCGTAGCGTCTCTCTGTGCCACCCCCCGCTCCCC
TCCTCCCCCACGCCCAACCATGCAGTATCTATCAGCGTGCATTGTGTGGGGGAGCTGTTG
GACCTCTGGCGCGACTATAGAGATGTTAACTGGAACCCGACGAGCTGAGATTACACGGTT
GAACTTGATCTAGATAATTCTAGCGAAAGGACGCATG
>LT599055.1 Neoscytalidium dimidiatum genome assembly, scaffold: UM880_scaffold2, whole genome shotgun sequence
GCATGAACCGGTGCTCGAGCTCTTGATATCTCCACCGTGCTGCCTGCAAGCCTAATCCAA
TGGACGGGGCATATTGTATGGCCGCGGGGGGTATCAGGAACTCTTGCTGAGATTATACGG
TTGAACTTGATCAGGATAATACCTGCGTCGAAGGATCATG
>NC_026502.1 Neurospora crassa OR74A linkage group II, whole genome shotgun sequence
AGCTACCGGGTGTCCATGTTGGTACAGCCACAGTTGGTTCACCCTTATCGCTCTTCCATG
CCTTCTGTGACAAGGTCTTTGGAATGAGTTTGATACGATGGGCCAACTGCGGCGGTACCA
CGTTGGTCTGAGAAATACCGGCGAACTTGATCTGGATAATACCAGCGAAAGGATTGGC
>NC_026507.1 Neurospora crassa OR74A linkage group VII, whole genome shotgun sequence
CATGAGCCGGTGCCAACTTCTGTCCTGGGTATTAGGTCGCTTCTAGCACCTGTACCCAGG
GGAGAAGTACAGGCTGAGAATATACGGCGACGAACTTGATCTGGATAATACCAGCGAAAG
GATCATGC
>NC_026501.1 Neurospora crassa OR74A linkage group I, whole genome shotgun sequence
ACTACGGGCGCCGAGTCAAAAGCTTGCTCGCCTGGATCCAACCTCCTGCTCTTTCATCCT
CGTCTTACACAAAAGCCTCCTAGGGGAATATGGTATTTCCGAGGATAGAGAGGATGAACA
CAGAGGAGATCTGGCGACTTGCTGGACGACGAAGCTGAGATTGTACCGTGATTACTCGAT
CAAGTTAATGCTTGCGTGAGAAACGTG
>AZYM01000159.1 Scolecobasidium constrictum UM 578 UM578_contig168, whole genome shotgun sequence
GCACGCGGGTGTCCTGTTGCCTTTGATTCCCTTCGCAATAATGCTGTTGTTGATTAAGGC
ATGCGAGGGGGCGGCGACAGTGGCTGAGATTATACCGCTGAACTTGAACGCTATCATGAG
CGCGTAAGGAGAG
>NW_021167140.1 Paecilomyces variotii strain CBS 101075 chromosome Unknown C8Q69scaffold_1, whole genome shotgun sequence
AGCATGACGGGTGTTCGAGACTTGCTTAGCATGACTCGTTCTGAGATATACCGTTGAACT
TGATCTGGATAATACCAGCGAAAGGACATGC
>NW_021167141.1 Paecilomyces variotii strain CBS 101075 chromosome Unknown C8Q69scaffold_2, whole genome shotgun sequence
TGAAGACCGGTGTTCGACAAGTAGGCTCTCTGCGCAACTTCGGACTCGCTTGTGCCTCTG
CTGTGTGACATATTCTGTGTCGCAGTGAAATATGCAAGTCGTCTATAGCAAAAGGAAGTC
AATTGCTTGTCCCGAAGGTTGCGCAGCTGGTGCTCATTGTCGTTCTGAGATTATACGGTT
GAACTTGATCTGGATAATTCCAGCGAAAGGACTCAT
>NW_021167154.1 Paecilomyces variotii strain CBS 101075 chromosome Unknown C8Q69scaffold_15, whole genome shotgun sequence
GCAGCGGATGTCCAGTGTGCTTTGCAGTAGGCCGGTTGTTCTGAGATTATACTGTCAACA
CTTGCTCTAGATAATGCTAGCGAAAGGACATG
>NW_021167158.1 Paecilomyces variotii strain CBS 101075 chromosome Unknown C8Q69scaffold_19, whole genome shotgun sequence
CATGAACCGGTGTTCGTTCCCATCTGCTGGACTTGGATGGCGGCATCCACCTTTCTCGAT
GGCGGGAGGGGAGATCGATGTTGTTTTCTCTCTCTGCTCGAGAGAGAGATGCCGTCTGCC
AGCAGCTCTGGGTTCGTTCTGAAATTATACGGTCACAACTTGATCTGGATAATACCAGCG
AAAGGATCATGC
>NW_011371370.1 Paracoccidioides brasiliensis Pb18 unplaced genomic scaffold supercont2.13, whole genome shotgun sequence
CACATGACAGGTGTTCGATCAGTCCATGTTCCACCGGCTGCCAGTTCTATGTACTTCTCT
TGAGGCCTGCGCTTTGCGGATTGCTTTCTTCCAACCAGCCTTGCCTTCATTACGGGGAAA
CAGGCTCACGCGGGTGACATGAACTGATCGTTCTGAGATCATACTGTCTGAACTTGATCT
GGATAATTCCAGCGAAAGGACATGT
>NW_011371361.1 Paracoccidioides brasiliensis Pb18 unplaced genomic scaffold supercont2.4, whole genome shotgun sequence
CATGAACCGGTGTTCAATCTCCTACCCAGTCTCCGCCTGCAACCCCCCATCCACACCTCT
TCTCACCCACCTGCGGGTGGAGAGAGAGATGCGGGTTTCTGCGGGAGTGGCTCTGGGAGA
TTGTTCTGAAATTATACGGTTGGAACTTGATCTGGATAATACCAGCGAAAGGATCATGC
>NW_011371364.1 Paracoccidioides brasiliensis Pb18 unplaced genomic scaffold supercont2.7, whole genome shotgun sequence
CACTACGGGCGCTGATTGCGGCATTGGGCGGGAACTTGACAATCCACCTCCGGAAGATCA
TGGCTTCTATTTTGTTGCTGTTGTTTACCCCGAGAGATTGTCGGGCGCTCGAATGCAGGC
ATGATGCTGAGATTGTACCGTCGAACACTCGACCAAGTTAATACTTGCGTGGGAAACGT
>NW_015440963.1 Paracoccidioides lutzii Pb01 unplaced genomic scaffold supercont2.17, whole genome shotgun sequence
ACATGACAGGTGTTCGATCAGTTCATGTTCCCTCGGCTGCCAGTTCTATGTGCTTCTCTT
GAGGCCTGCGCTTTGCGGATTATTTCTTCCAACCAGCCTTCTTTACGGGGAAACAGGCTC
ACGCGGGTGACATGAACTGATGGTTCTGAGATTATACTGTCTGAACTTGATCTGGATAAT
TCCAGTGAAAGGACATGTG
>NW_015440948.1 Paracoccidioides lutzii Pb01 unplaced genomic scaffold supercont2.2, whole genome shotgun sequence
GCATGAACCGGTGTTCAATCTCCTACCCAATCTCCGCCGACAACCGCATCCAACTCTTCT
CACCCACCTGCGGGTGGGGAGAGATGCGGGCTTCTGCGGGAATGGCTCTGGGAGATTGTT
CTGAAATTATACGGTTGGAACTTGATCTGGATAATACCAGCGAAAGGATCATG
>NW_015440962.1 Paracoccidioides lutzii Pb01 unplaced genomic scaffold supercont2.16, whole genome shotgun sequence
ACTACGGGCGCTGATTGCGGCATTGGGCGGGAACTTGACAATCCACCTCCGGAAGATCAT
GGCTTCTATTTCGTTGCTGTTGTTTTACCCCGAGAGATTGTCGGGCGCTCGATGCAGGCA
TGATGCTGAGATTGTACCGTCGAACACTCGACCAAGTTAATGCTTGCGTGGGAAACGTG
>NW_002196661.1 Talaromyces marneffei ATCC 18224 scf_1105668340764 genomic scaffold, whole genome shotgun sequence
GCATGACAGGTGTTCAATCGGTCTGCAATGCTTTGGTTGCCCAAAGTATTGCAGGCTGAT
TGTTCTGAGATTATACTGTCAAAACTTGATCTAGATAATACTAGCGAAAGGACATGCG
>NW_002196665.1 Talaromyces marneffei ATCC 18224 scf_1105668340984 genomic scaffold, whole genome shotgun sequence
GCATGAAGACCGGTGTTCGGTAAAGGCGTACAGGATAACGCAGAAACAGTCGGGGAATAG
TAGCGATCCAATTTCATTCTCGGAGAGCGACTGATTTCTGCCGTGGCCTGTACCCCTTTA
CTGTTCTGAGAGTATACGGTTGAACTTGATCTGGATAATTCCAGCGAAAGAACTTGTG
>MSED01000004.1 Phialophora verrucosa strain BMU07605 tig00000004, whole genome shotgun sequence
CATGAACCGGTGTTCGCAACTTTCCACACCAGCGTCGTCGCTGCCATCCACCCAGGTCCC
TCATTGATCTGGAGATGGCGGTGTCCGTCGCTGGATCGTGGAAAGTTGCGTTCTGAGATC
ATACGGTTTAACTTGATCTGGATAATACCAGCGAAAGGATCTTGC
>MSED01000013.1 Phialophora verrucosa strain BMU07605 tig00000020, whole genome shotgun sequence
ACTACGGGCGCTTGTGTCAGTCCGTTTCTCTCCTTCATCCAACTGCTTCCTCTCGAAGTA
GAGATGGGCGAGTCCGAAACGCCGACAACACAATGCTGAGAATGTACCGTCAAGACTCGA
TCAAGTTAATGCTTGCGTGGGAAACGTG
>NC_042508.1 Pichia kudriavzevii chromosome 3, complete sequence
ATATGCATAAACGGGTGCTTTTCTTTGCACGGGAAGCTGAGATTATACCGTTTAACTCGA
TCAAGTTAGTACTTGCGGGAGGATTATCATATATGTTGT
>PPIO01000029.1 Pichia norvegensis strain NRRL Y-7687 flattened_line_56, whole genome shotgun sequence
ATATGGATAGACGGGTGCCTTTGTGCTGAGATTATACCGTTTAACTCGATCAAGTTAATA
CTTGCGGGAGGATTATCAATATTGTTGG
>NW_017264038.1 Purpureocillium lilacinum isolate PLFJ-1 chromosome Unknown scaffold00009, whole genome shotgun sequence
CATGAGCCGGTGCCCGCCCTTCTTGCAACGTCCGCTGGCGTGCAGTCAATGTGACAGCTC
CCAGACTTGGGTGTACCCGAGTCTTGAACATTGGGGAGCTGTCGCCTACTGCCGGCGGTT
GTTGCGAGGGGGGCCGTGGCTGAGATTATACGGCCGCAAAACTTGATCTGGATAATACCA
GCGAAAGGATCATGC
>NW_017264031.1 Purpureocillium lilacinum isolate PLFJ-1 chromosome Unknown scaffold00002, whole genome shotgun sequence
GCATCCGGGTGTCCGGCAGTTCCGTACGTCGTGTCTGCGCCGTCACCGAGCCTCTCCAGA
GAAGGCAGAGGTGGCACGCGGGCACGGCGCTTCGGAGCTGTTGGTCTGAGATATACCGGT
GAACTTGATCTGGATAATACCAGCGAAAGGATTTGCT
>NW_017264030.1 Purpureocillium lilacinum isolate PLFJ-1 chromosome Unknown scaffold00001, whole genome shotgun sequence
CACTACGGGCGCGGAGTTCTCGCAGCGTCTGGCATCCAACTCAATGGGGAACCTCGTTCC
GCAAGTGAGAGATGCCTGGCCTACGAGAACGAAGCTGAGATTGCACCGTAATTACTCGAT
CAAGTTAATGCTTGCGTGGGAAACGT
>NW_013550603.1 Rhinocladiella mackenziei CBS 650.93 unplaced genomic scaffold supercont1.2, whole genome shotgun sequence
CACTACGGGCGCTTGTGTGGACATTCCTCGCATTCATCCACCTGATCCTTCTCCAAAGAG
ACCAGAGATGAACGAGTTTCAATGTCGGACACAATGCTGAGATTGTACCGTTATGACTCG
ATCAAGTTAATGCTTGCGTGGGAAACGT
>NW_013550604.1 Rhinocladiella mackenziei CBS 650.93 unplaced genomic scaffold supercont1.1, whole genome shotgun sequence
CATGAACCGGTGTTCGCACAATTTTCTCCCAGCATACCGTATTCGCCATCCACCCACTCC
ACTCAGAGCTGGAGATGGTAATTCGTTTGTTGGAGAGTTGAAAGTGCGTTCTGAGATCAT
ACGGTTGAACTTGACTCTGGATAATACCAGCGGAAGGATCATGC
>NW_015971795.1 Scedosporium apiospermum strain IHEM 14462 chromosome Unknown SEQ_SAPIO_0094, whole genome shotgun sequence
AGCATCCGGGTGTTCGATTTCTCCCAGTACATCTCCCCCAGATACATGATTGGACTGCTA
TTATGACATCCATCATGCCTGCAGAGTGTGCTGGGGGGAATGGATCTGAGAAATACCGGT
GAACTTGATCTGGATAATTCCAGCGGAAGGACATGC
>NW_015971787.1 Scedosporium apiospermum strain IHEM 14462 chromosome Unknown SEQ_SAPIO_0086, whole genome shotgun sequence
CGTGAGCCGGTGCCTGTCCCTACGTTTCCTTCCTTGGCTTGTGCTGTCGTCCATCCATCC
TCCCGAGCCCTTCTCAAGTTGAGAAATCACTCGGGAGCCCGACGAGAAGGACAAGGCTGG
AAGCGTAGGGATATGGCTGAGATTATACGGCCCTGAACTTGATCTGGATAATACCAGCGA
AAGGATCATGC
>NW_015971855.1 Scedosporium apiospermum strain IHEM 14462 chromosome Unknown SEQ_SAPIO_0154, whole genome shotgun sequence
ACTACGGGCGCCGAGTTGAAGCAGATGACTGGATCCACCCCAAGCTCCACGAGCTGGTTG
GTCGTCGTGTTGTCAACGCCTCTCCTAGTTCATTCCCACTAGGAGGGTGTCTTCACGAGG
ACCTCTTTACCTTTGCTCGTTGGGGATAGTTTGGGAGATTACGTCTGTCTGCGGAAACGA
AGCTGAGATTGTACCGTAATACTCGATCAAGTTAATGCTTGCGTGGGAAACGTG
>JUDQ01000181.1 Scedosporium aurantiacum strain WM 09.24 scaffold-181, whole genome shotgun sequence
GCATCCGGGTGTTCGATTCTTCCCCAGTGCATCTCCCACAGATACATGATTGAACTTGTA
TGATTGTCATCATGCCTGCAGAGGGTGCTGGGGGGAATTGATCTGAGAAATACCGGTGAA
CTTGATCTGGATAATTCCAGCGGAAGGACATGCT
>JUDQ01000055.1 Scedosporium aurantiacum strain WM 09.24 scaffold-55, whole genome shotgun sequence
GCGTGAGCCGGTGCCTGCCCCTACGCTTCCTTCCTTGGCCCTCCTTGTCGTCCATCTCCC
GAGCCCTTCTCATTCGAGAAATCACTCGGGAGCCTGACTGGAAGAGAAAAAGGATGGAAC
TGTAGGGGTACGGCTGAGAATATACGGCCCTGAACTTGATCTGGATAATACCAGCGAAAG
GATCATG
>JUDQ01000109.1 Scedosporium aurantiacum strain WM 09.24 scaffold-109, whole genome shotgun sequence
ACTACGGGCGCCGAGTTGAAGTAGATGACTGGATCCACCCCAAGCCCCACGAGTTGGTCA
GTTGCCGTGTTGTCAACGCCCCTCCTAGTTCATTCCTAGGAAGGCGTCTTCACGAGGGCC
TTTTTGACCTTTGCTCGTTTGGATGGCCTGGGAGATTACGTCTGTCTGCGGAAACGAAGC
TGAGATTGTACCGTAATACTCGATCAAGTTAATGCTTGCGTGGGAAACGTG
>NJFT01000193.1 Scedosporium boydii strain IHEM 23826 ScedBo_IHEM23826_contig193_length:77956, whole genome shotgun sequence
AGCATCCGGGTGTTCGATTTCTCCCAGTACATCTCCCCCAGATACATGATTGGACTGCTG
TTACGAGCTCCATCATGCCTGCAGAGGATGCTGGGGGGAATGGATCTGAGAAATACCGGT
GAACTTGATCTGGATAATTCCAGCGGAAGGACATGC
>NJFT01000161.1 Scedosporium boydii strain IHEM 23826 ScedBo_IHEM23826_contig161_length:93803, whole genome shotgun sequence
CGTGAGCCGGTGCCTGTCCTTACGCTTCCTCCCTTGGCTTCTGCTGTTGCTCATCTCCCG
AGCCCTTCTCAATTCGAGAAATCACTCGGGAGCCCCGACGAGAAGACAAAGGCTGGAAGC
GTAGGGATATGGCTGAGATTATACGGCCCTGAACTTGATCTGGATAATACCAGCGAAAGG
ATCATGC
>NJFT01000433.1 Scedosporium boydii strain IHEM 23826 ScedBo_IHEM23826_contig433_length:10959, whole genome shotgun sequence
ACTACGGGCGCCGAGTTGAAGTAGATGACTGGATCCACCCCAAGCTCCACGAGTTGGTTG
GTCGCCGTGTTGCCAACGCCTCTTCTAGTTCATTCCCACTAGGAAGGTGTCTTCACGAGG
ACCTCTTGACCTTTGCTCGTTGGGGATAGTTTGGGAGATTACGTCTGTCTGCGGAAACGA
AGCTGAGATTGTACCGTAATACTCGATCAAGTTAATGCTTGCGTGGGAAACGTG
>NW_015971142.1 Sporothrix schenckii 1099-18 chromosome Unknown Cont41, whole genome shotgun sequence
GCATGAGCCGGTGCCTGCTGCCTGTGTTGTACTCGGGGAAGGCCGTTTTGTTTTTTCGTT
CTGTTGTCTGAACAAGAGGCCTTCCAGAGCAAGACAGGCAGTATGGCTGAGATTATACGG
CCGTAACTTGATCTGGATAATACCAGCGAAAGGATCATG
>NW_015971139.1 Sporothrix schenckii 1099-18 chromosome Unknown Cont38, whole genome shotgun sequence
CACTACGGGCGCCGAGTCCATGCAAAGGAGAGAGGAAAGAGAGCGAGAGGATACGGGGCC
GAAGACATAAGCTTGTTGCATTCTTGCGATGCGACACTCGTGATGTCCCCCGGATATCTC
GATCTCTCCTTGCTTCTCTCCAATGATGTGACGAAGCTGAGACTGTACCGTAATTACTCG
ATCAAGATAATACTTGCGTGGGGAAAGT
>NW_024467136.1 Sporothrix brasiliensis 5110 chromosome Unknown Cont17, whole genome shotgun sequence
GCATGAGCCGGTGCCTGCTGCCTGTGTTGTACTCGGGGAAGGCCGTTTTGTTTTTTCGTT
TTGTTGTCTGAACAAGAGGCCTTCCAGAGCAAGACGGGCAGTATGGCTGAGATTATACGG
CCGTAACTTGATCTGGATAATACCAGCGAAAGGATCATG
>NW_024467140.1 Sporothrix brasiliensis 5110 chromosome Unknown Cont21, whole genome shotgun sequence
ACTACGGGCGCTGAGTCCATGCAAAGGAGAGAGGAAACGAGAGCGAGAGGATACGGGGCC
GAAGACATAAGCTTGTCGCATTATTGCAATGTGACACTCGTGGCGTCCCCTGATACCTCG
ATCTCTCCTTGCCTCTCTCCAATGATGTGACGAAGCTGAGACTGTACCGTAATTACTCGA
TCAAGATAATACTTGCGTGGGGAAAGTG
>LVYW01000004.1 Sporothrix globosa strain CBS 120340 Scaffold_4, whole genome shotgun sequence
CATGAGCCGGTGCCTGCTGCCTGTGTTGTACTCGGGGAAGGCCGTTTTGTTTGGTTGTCT
GAACAAGAAGCCTTCTAGAGCAAGACGGGCAGTATGGCTGAGATTATACGGCCGTAACTT
GATCTGGATAATACCAGCGAAAGGATCATGA
>LVYW01000006.1 Sporothrix globosa strain CBS 120340 Scaffold_6, whole genome shotgun sequence
ACTACGGGCGCCGAGTCCATGCGAAGGAGAGAGGGAAAGAGAGAGAGAGAAGCTGCGAGA
CCGAAGAAAGAAGCTTGTTGCAATCTTGCGACACGGCACTCTTGACCTCACCAGATACCT
CTATCTCTCCCTGCCTCTCTCCAATGATGTGACGAAGCTGAGACTGTACCGTAATTACTC
GATCAAGATAATACTTGCGTGGGGAAAGTG
>LDEE01000005.1 Stachybotrys chartarum strain 51-11 scaffold5, whole genome shotgun sequence
CATGAGCCGGTGCCCGCTCTCATTGTACCCTTCCAACGCGCCGTGGCCACAAGGCCGCTG
CGGCTGGGAGGGTGCCGTCAGAGCGTGGCTGAGATTACACGGCCCTGAACTTGATCTGGA
TAATACCAGCGAAAGGATCATGC
>LDEE01000018.1 Stachybotrys chartarum strain 51-11 scaffold18, whole genome shotgun sequence
GCATGAGCCGGTGCCTGCTCTCCCTGTCCGCGGCCGCCTCCTCAACAAGCACATGTTGAA
GCATAAGCTTATGGTTGGGCACGTTGTGGCATGGGGAGAGCATGGCTGAGATTATACGGC
CTGAACTTGATCTGGATAATGCCAGCGTCTAAAGAATCATG
>LDEE01000006.1 Stachybotrys chartarum strain 51-11 scaffold6, whole genome shotgun sequence
CACTACGGGTGCCGAGTGGAAGCAGGCTCTTCGAAGCCTGTGGACACGAAGCTGAGATTG
TACCGTTACTACTCGATCAAGTTAATGCTTGCGTGGGAAAGT
>LDEE01000003.1 Stachybotrys chartarum strain 51-11 scaffold3, whole genome shotgun sequence
CATCCGGGTGTCTACCCCGTTTTTCCTTTGGGTTCCCGACCCCGAAGAAAAGCACACTTT
CTTCTGGAGACGGGCTCAGAGGGACGGGTCTAGTCTGAGAAATACCGGCGAACTTGATCT
GGGTAATACCAGCGAAAGGACATGC
>NW_002196661.2 Talaromyces marneffei ATCC 18224 scf_1105668340764 genomic scaffold, whole genome shotgun sequence
GCATGACAGGTGTTCAATCGGTCTGCAATGCTTTGGTTGCCCAAAGTATTGCAGGCTGAT
TGTTCTGAGATTATACTGTCAAAACTTGATCTAGATAATACTAGCGAAAGGACATGCG
>NW_002196662.1 Talaromyces marneffei ATCC 18224 scf_1105668340758 genomic scaffold, whole genome shotgun sequence
GCATGAACCGGTGCTAGACTCCTTATCCTTGACTATATGCCTCGGTATATGGTCAATGGC
TCTGAGGATCTGGCTGAAATCAGACGGTCACAACTTGATCTGGATAATACCAGCGAAAGG
ATCATG
>NW_002196665.2 Talaromyces marneffei ATCC 18224 scf_1105668340984 genomic scaffold, whole genome shotgun sequence
GCATGAAGACCGGTGTTCGGTAAAGGCGTACAGGATAACGCAGAAACAGTCGGGGAATAG
TAGCGATCCAATTTCATTCTCGGAGAGCGACTGATTTCTGCCGTGGCCTGTACCCCTTTA
CTGTTCTGAGAGTATACGGTTGAACTTGATCTGGATAATTCCAGCGAAAGAACTTGTG
>NC_016459.1 Thermothielavioides terrestris NRRL 8126 chromosome 3, complete sequence
AGCAGCCGGGTGTTCGACAAGCCTTGCTGCGGCCTCCCCTCTTCGGATGCCCTCCACGTC
CTGCCAGCAGGGACAGGACAGGGAGAGTTGACGCTGAGGCCGCCGCAGCAGGCTGTCGTT
CTGAGAAATACCGGTCGAACTTGATCTGGATAATACCAGCGAAAGGACTTGC
>NC_016459.2 Thermothielavioides terrestris NRRL 8126 chromosome 3, complete sequence
CATGAGCCGGTGCCAATCCGGGCGCTGTCGGGGTGTCTTGCCCGTCTCGGTCTGCGAGTC
TCGCGGCTGGATGGAAAGAGGTCCGCGACAGCACCGGAGCGGCTGAGATCATACGGCGGG
AACTTGATCTGGATAATACCAGCGAAAGGATCATGC
>NC_016458.1 Thermothielavioides terrestris NRRL 8126 chromosome 2, complete sequence
CACTACGGGCGCCGAGTTGAAGCAGGCTCGCTGGCTCCAACCCCCCCACCCCGCCGACGG
GACGGTCCCGGGGTGCCAAGCGGGGGAGAGCCAGCGTCCTGTGGAAACGAAGCTGAGATT
GTACCGTGATACTCGATCAAGTTAATGCTTGCGTGGGGAACGT
>NW_020209261.1 Trichoderma harzianum CBS 226.95 unplaced genomic scaffold M431scaffold_13, whole genome shotgun sequence
CATGAGCCGGTGCCCGCTCTCTCCTTGAATTCACCAACAGGTCTCTCACGTTACTCTCTC
TATCTGCCTCTTATAAAGAAAATAACTCTTTTCTTGTAAGAGTCGATAGATGAAGAGAGG
CGTCTGAGGCTGGTGAGTGCGAGGAGGGAGCGTGGCTGAGAATATACGGCCCTGAACTTG
ATCTGGATAATACCAGCGAAAGGATCATGC
>NW_020209249.1 Trichoderma harzianum CBS 226.95 unplaced genomic scaffold M431scaffold_1, whole genome shotgun sequence
ACTACGGGCGCCGAGTTGAAGCAGCTGTGCGAGATCCAACCCCGGGCAGATGTAACATGA
TTTACTTTCTGCCTGTGGGAGATGTTGCGGCTGCATCAACGAAGCTGAGATTGTACCGTG
AATACTCGATCAAGTTAATGCTTGCGTGGGAAACGTG
>KB290584.1 Trichoderma longibrachiatum SMF2 unplaced genomic scaffold scaffold004, whole genome shotgun sequence
CATGAGCCGGTGCCCGGGCTTCCCTCTTCCTTTCTCCCACCTCACTTGTCTCCCCTCGTC
TGTCTTGTCCTACAACACAAGAACACCATTCGATGTGGAAAAGTGATGAATCGTGGGGAA
AGGAAGGGGGGAGCTCGGGCTGAGATTATACGGCCCTGAACTTGATCTGGATAATACCAG
CGAAAGGATCATGC
>KB290592.1 Trichoderma longibrachiatum SMF2 unplaced genomic scaffold scaffold012, whole genome shotgun sequence
GCATCCGGGTGTTCGACCTGCCCTACCGTGCTGTTTCTCTATCCACGAACACTCGCTTTT
GGTCATCGAGCCATGAGCTTTCACGTTTGGTGTTGAATACGAGACGCAGCATGGTAGAGC
AGGTTGATCTGAGAAATACCGGCGAACTTGATCTGGATAATACCAGCGAAAGGATCTGCT
>ANBJ01000133.1 Trichoderma longibrachiatum SMF2 contig133, whole genome shotgun sequence
ACTACGGGCGCCGAGTTGAAGCAGCGTTGCGAGATCCAACCCCCGGGCAGAGGTGGTTCG
GGCATTCTATGCCTAGGCGCCGGTCTGACTGGGGGAGATGTCGCGGCCGCGGCAACGAAG
CTGAGATTGTACCGTGAATACTCGATCAAGTTAATGCTTGCGTGGGAAACGTG
>NW_020194716.1 Trichoderma citrinoviride strain TUCIM 6016 unplaced genomic scaffold BBK36scaffold_8, whole genome shotgun sequence
CATGAGCCGGTGCCCGGGCTCCCGCTTCTTTTCCCACTTCACTTCTCTCCCCCCTCGTCT
CTTGTCTTACACAAGAAACACATCATGAGATGGGAGAGAAGTGATAGTAGGAGAGGAAGA
GGGAGCTCGGGCTGAGAATATACGGCCCTGAACTTGATCTGGATAATACCAGCGAAAGGA
TCATGC
>NW_020194725.1 Trichoderma citrinoviride strain TUCIM 6016 unplaced genomic scaffold BBK36scaffold_17, whole genome shotgun sequence
AGCATCCGGGTGTTCGACCTGCCCTATTATGCTGTCCTCTATCCATAAAACACTCGCTTG
TGGTCGACCATGAGCTCTCACATTGGTGTTGGATACGAGACGCGGCATAGTAGAGCAGGT
TGATCTGAGAAATACCGGCGAACTTGATCTGGATAATACCAGCGAAAGGATCTGC
>NW_020194709.1 Trichoderma citrinoviride strain TUCIM 6016 unplaced genomic scaffold BBK36scaffold_1, whole genome shotgun sequence
ACTACGGGCGCCGAGTTGAAGCAGCGTTGCGAGATCCAACCTCCAGGCAGATGTGGTTCG
GGCATTCTGTGCCTAGGTGCCAATGGCACGGCCTGCTTCTGCCTGGGGGAGATGTTGCGG
CCGCGGCAACGAAGCTGAGATTGTACCGTGAATACTCGATCAAGTTAATGCTTGCGTGGG
AAACGTG
>VCEC01000017.1 Trichoderma viride strain Tv-1511 Contig17, whole genome shotgun sequence
CATGAGCCGGTGCCCGCTCTCTCCTTGTATTCACCAACAAGCCTCTCATGCTACTCTCTT
TGTCTGCCTCTTATAAGAAGTTGCTTGCAAGAGTCGTAGATGGAGAGAAGCATCTGAGGC
TGGTGAATGCGAGGAAGGAGCGCGGCTGAGAATATACGGCCCTGAACTTGATCTGGATAA
TACCAGCGAAAGGATCATGC
>VCEC01000005.1 Trichoderma viride strain Tv-1511 Contig5, whole genome shotgun sequence
GCATCCGGGTGTTCGGTCCGTTCTATTGTGCTGTCTTACTCCCTACTAGCTCTCGCTGGT
GATCGATTCGTTCGATTCATCGGCTTGATGTTTAGTATCAGTAGGAGACAGCATTGTAGA
ATGGATTGATCTGAGAAATACCGGCGAACTTGATCTGGATAATACCAGCGAAAGGATCTG
CT
>VCEC01000003.1 Trichoderma viride strain Tv-1511 Contig3, whole genome shotgun sequence
CACTACGGGCGCCGAGTTGAAGCAGCTTGCGAGATCCAACCCGAGGCAGATGCTGCCGGA
GGGAGATGTTGCAGCTGCGGCAACGAAGCTGAGATTGTACCGTGAATACTCGATCAAGTT
AATGCTTGCGTGGGAAACGT
>DS995740.1 Trichophyton equinum CBS 127.97 supercont1.23 genomic scaffold, whole genome shotgun sequence
CATGAACCGGTGTTCGTTGTCCTTGATCGTCCCGCATCCAACTCTGCCTCCCCGTGCTAG
GGATGGTCCAGAGAGATGCCAGATGCATTGAGGCTTCGTTCTGAAATTATACGGTCCGAA
CTTGATCTGGATAATACCAGCGAAAGGATCATGC
>DS995718.1 Trichophyton equinum CBS 127.97 supercont1.1 genomic scaffold, whole genome shotgun sequence
CGAGTGACAGGTGTTCGGCCTGGCGTCTCTCGCTTTCGTCCCATCTTGATACCTGATCAT
AGCATCATATGGTCATTCGTCTTGATGCCGGCGACTGCGAGACTGCCGGCCGTTCTGAGA
TTATACTGTCTGAACTTGATCTAGATAATTCTAGCGAAAGGACACAC
>DS995742.1 Trichophyton equinum CBS 127.97 supercont1.25 genomic scaffold, whole genome shotgun sequence
ACTACGGGTGCTGATTGTTGCACTGGACATGCCATCGACGATCCAACATCGGCCCATTAT
TCGGGCTGATGAGATTGTTGATTCCAGTGCCGACATGATGCTGAGAAAGTACCGTTGAAT
ACTCGATCAAGATAATGCTTGCGTGGGAAACGTG
>JAADCK010000011.1 Trichophyton interdigitale strain UCMS-IGIB-CI11 CI11_contig11, whole genome shotgun sequence
GCATGAACCGGTGTTCGTTGTCCTTGATGTCTTCGTCCCGCATCCAACTCTGCCTCCCCG
TGCTAGGGATGGTCCAGAGAGATGCCAGATGCATTGAGGCTTCGTTCTGAAATTATACGG
TCCGAACTTGATCTGGATAATACCAGCGAAAGGATCATG
>JAADCK010000001.1 Trichophyton interdigitale strain UCMS-IGIB-CI11 CI11_contig1, whole genome shotgun sequence
CGAGTGACAGGTGTTCGGCCTGGCGTCTCTCGCTTTCGTCCCATCTTGATACCTGATCAT
AGTATCATATGGTCATTCGTCTTGATGCCGGCGACTGCGAGACCGCCGGCCGTTCTGAGA
TTATACTGTCTGAACTTGATCTAGATAATTCTAGCGAAAGGACACAC
>JAADCK010000079.1 Trichophyton interdigitale strain UCMS-IGIB-CI11 CI11_contig79, whole genome shotgun sequence
CACTACGGGTGCTGATTGTTGCACTGGACATGCCATCGACGATCCAACATCAGCCCGTTA
TTCAGGCTGATGAGATTGTTGATTCCAGTGCCGACATGATGCTGAGAATGTACCGTTGAA
TACTCGATCAAGATAATGCTTGCGTGGGAAACGT
>QQSR01000003.1 Trichophyton mentagrophytes strain D15P127 NODE_3, whole genome shotgun sequence
GCATGAACCGGTGTTCGTTGTCCTTGATGTCTTCGTCCCGCATCCAACTCTGCCTCCCCG
TGCTAGGGATGGTCCAGAGAGATGCCAGATACATTGAGGCTTCGTTCTGAAATTATACGG
TCCGAACTTGATCTGGATAATACCAGCGAAAGGATCATG
>QQSR01000008.1 Trichophyton mentagrophytes strain D15P127 NODE_8, whole genome shotgun sequence
CGAGTGACAGGTGTTCGGCCTGGCGTCTCTCGCTTTCGTCCCATCTTGATACCTGATCAT
AGTATCATATGGTCATTCGTCTTGATGCCGGCGACTGCGAGACCGCCGGCCGTTCTGAGA
TTATACTGTCTGAACTTGATCTAGATAATTCTAGCGAAAGGACACAC
>QQSR01000036.1 Trichophyton mentagrophytes strain D15P127 NODE_35, whole genome shotgun sequence
ACTACGGGTGCTGATTGTTGCACTGGACATGCCATCGACGATCCAACATCAGCCCGTTAT
TCAGGCTGATGAGATTGTTGATTCCAGTGCCGACATGATGCTGAGAATGTACCGTTGAAT
ACTCGATCAAGATAATGCTTGCGTGGGAAACGTG
>NW_003456426.1 Trichophyton rubrum CBS 118892 genomic scaffold supercont2.3, whole genome shotgun sequence
GCATGAACCGGTGTTCGTTGTCCTCGATTGTCTTCGTCCTGCATCCAACTCTGCCTCCTC
GTGCGGGGGATGGTCCAGAGAGATGCCAGATGCATTGAGGCTTCGTTCTGAAATTATACG
GTCCGAACTTGATCTGGATAATACCAGCGAAAGGATCATG
>NW_003456427.1 Trichophyton rubrum CBS 118892 genomic scaffold supercont2.2, whole genome shotgun sequence
GAGTGACAGGTGTTCGGCCTGGCGTCTCTCGCTTTCGTCCGGTCCATCTTGATATCTGAT
CATATTGCCATATGGTCGGTTGTCTTGATGCCGGGTGACTGCGAGACCGCCGGCCGTTCT
GAGATTATACTGTCTGAACTTGATCTAGATAATTCTAGCGAAAGGACACACG
>NW_003456427.2 Trichophyton rubrum CBS 118892 genomic scaffold supercont2.2, whole genome shotgun sequence
ACTACGGGTGCTGATTGTTGCACTGGACATGCCATCGATGATCCAACGTCGGCCCATTAT
TCGGGCTGATGAGATCGTTGATTCCAGTGCAGACATGATGCTGAGAATGTACCGTTGAAT
ACTCGATCAAGATAATGCTTGCGTGGGAAACGTG
>CAJUYN010000016.1 Trichophyton soudanense genome assembly, contig: NW_003456426.1_RaGOO, whole genome shotgun sequence
GCATGAACCGGTGTTCGTTGTCCTCGATTGTCTTCGTCCTGCATCCAACTCTGCCTCCTC
GTGCGGGGGATGGTCCAGAGAGATGCCAGATGCATTGAGGCTTCGTTCTGAAATTATACG
GTCCGAACTTGATCTGGATAATACCAGCGAAAGGATCATG
>CAJUYN010000017.1 Trichophyton soudanense genome assembly, contig: NW_003456427.1_RaGOO, whole genome shotgun sequence
GAGTGACAGGTGTTCGGCCTGGCGTCTCTCGCTTTCGTCCGGTCCATCTTGATATCTGAT
CATATTGCCATATGGTCGGTTGTCTTGATGCCGGGTGACTGCGAGACCGCCGGCCGTTCT
GAGATTATACTGTCTGAACTTGATCTAGATAATTCTAGCGAAAGGACACACG
>CAJUYN010000017.2 Trichophyton soudanense genome assembly, contig: NW_003456427.1_RaGOO, whole genome shotgun sequence
ACTACGGGTGCTGATTGTTGCACTGGACATGCCATCGATGATCCAACGTCGGCCCATTAT
TCGGGCTGATGAGATCGTTGATTCCAGTGCAGACATGATGCTGAGAATGTACCGTTGAAT
ACTCGATCAAGATAATGCTTGCGTGGGAAACGTG
>GG698511.1 Trichophyton tonsurans CBS 112818 genomic scaffold supercont1.35, whole genome shotgun sequence
CATGAACCGGTGTTCGTTGTCCTTGATGTCTTCGTCCCGCATCCAACTCTGCCTCCCCGT
GCTAGGGATGGTCCAGAGAGATGCCAGATGCATTGAGGCTTCGTTCTGAAATTATACGGT
CCGAACTTGATCTGGATAATACCAGCGAAAGGATCATGC
>GG698492.1 Trichophyton tonsurans CBS 112818 genomic scaffold supercont1.16, whole genome shotgun sequence
GAGTGACAGGTGTTCGGCCTGGCGTCCCTCGCTTTCGTCCCATCTTGATACCTGATCATA
GCATCATATGGTCATTCGTCTTGATGCCGGCGACTGCGAGACTGCCGGCCGTTCTGAGAT
TATACTGTCTGAACTTGATCTAGATAATTCTAGCGAAAGGACACACG
>GG698488.1 Trichophyton tonsurans CBS 112818 genomic scaffold supercont1.12, whole genome shotgun sequence
ACTACGGGTGCTGATTGTTGCACTGGACATGCCATCGACGATCCAACATCGGCCCATTAT
TCGGGCTGATGAGATTGTTGATTCCAGTGCCGACATGATGCTGAGAAAGTACCGTTGAAT
ACTCGATCAAGATAATGCTTGCGTGGGAAACGTG
>NW_003315429.1 Trichophyton verrucosum HKI 0517 contig00324_1.f1.exp, whole genome shotgun sequence
CATGAACCGGTGTTCGTTGTCCTCGATTGTCTTCGTCCTGCATCCAACTCTGCCTCCTCG
TGTGGGGGATGGTCCAGAGAGATGCTAGATGCATTGAGGCTTCGTTCTGAAATTATACGG
TCCGAACTTGATCTGGATAATACCAGCGAAAGGATCATGC
>NW_003315393.1 Trichophyton verrucosum HKI 0517 contig00369_1.f1.exp, whole genome shotgun sequence
CGAGTGACAGGTGTTCGGCCTGGCGTCTCTCGCTTTCGTCCCATCTTGATATCTGATCAT
AGCCATCATAATATATGATCGTCTTGACGCCGGCGACCGCGAGAGACCGCCGGCCGTTCT
GAGATTATACTGTCTGAACTTGATCTAGATAATTCTAGCGAAAGGACACAC
>NW_003315532.1 Trichophyton verrucosum HKI 0517 contig00190_1.f1.exp, whole genome shotgun sequence
CACTACGGGTGCTGATTGTCGCACTGGACATACATGCCATCGATGATCCAACGTCGGCCC
ATTATTCAGGCCGATGAGATCGTTGAATCCAGTGCAGACATGATGCTGAGAATGTACCGT
TGAATACTCGATCAAGATAATGCTTGCGTGGGAAACGT
>CAJUYU010000016.1 Trichophyton violaceum genome assembly, contig: NW_003456426.1_RaGOO, whole genome shotgun sequence
GCATGAACCGGTGTTCGTTGTCCTCGATTGTCTTCGTCCTGCTTCCAACTCTGCCTCCTC
GTGTGGGGGATGGTCCAGAGAGATGCCAGATGCATTGAGGCTTCGTTCTGAAATTATACG
GTCCGAACTTGATCTGGATAATACCAGCGAAAGGATCATG
>CAJUYU010000017.1 Trichophyton violaceum genome assembly, contig: NW_003456427.1_RaGOO, whole genome shotgun sequence
GAGTGACAGGTGTTCGGCCTGGCGTCTCTCGCTTTCGTCCGGTCCATCTTGATATCTGAT
CATATTGTCATATGGTCGGTTGTCTTGATGCCGGGTGACTGCGAGACCGCCGGCCGTTCT
GAGATTATACTGTCTGAACTTGATCTAGATAATTCTAGCGAAAGGACACACG
>CAJUYU010000017.2 Trichophyton violaceum genome assembly, contig: NW_003456427.1_RaGOO, whole genome shotgun sequence
ACTACGGGTGCTGATTGTTGCACTGGACATGCCATCGATGATCCAACGTCGGCCCATTAT
TCGGGCTGATGAGATCGTTGATTCCAGTGCAGACATGATGCTGAGAATGTACCGTTGAAT
ACTCGATCAAGATAATGCTTGCGTGGGAAACGTG
>PXNY01000089.1 Trichothecium roseum strain DAOM 195227 DAOM195227_c0000089, whole genome shotgun sequence
CACTACGGGCGCTGAGGGTAATGGGAGCAAGAGAGATCGTCTTCAATCATGAGATTGAAC
TCGTCTCTCTCCTGCGTTCCCACCCTTGGCTGAGATTGTACCGTCAGAACTCGATCAAGA
TAATTCTTGCGTGAGAAACGT
>PXNY01000056.1 Trichothecium roseum strain DAOM 195227 DAOM195227_c0000056, whole genome shotgun sequence
GCATGAGCCGGTGCCCGCTCCTCCTCCCTCCCTTGATCCTTCATGAATACATTACAAGCA
CATTGTTGTCTCGTGTAATGAAGGAAAGAGGTGTGAGGATGGGGAGCGTGGCTGAGAATA
TACGGCCTGTAACTTGATCTGGATAATACCAGCGAAAGGATCATG
>PXNY01000406.1 Trichothecium roseum strain DAOM 195227 DAOM195227_c0000407, whole genome shotgun sequence
GCATCCGGGTGGTTGGCCGTCGGCTATCGTGCACCTTTAAACCTCCTTCACTTCCCCTCC
TAATACCCCGACTCTCTTGTCAGGGGATAGGGGGACCACACCTTGATCGGTGGAAAGAGG
CAGCGCGATAACGACGGCCAGTCTGAGAAATACCGGCGAACTTGATCTGGATAATACCAG
CGGAAGAACATGCT
>NW_015622137.1 Verruconis gallopava strain CBS 43764 unplaced genomic scaffold supercont1.1, whole genome shotgun sequence
GCATGAGCCGGTGTTCGTCACATCCGCTGTGCGACTGAAGACCGGAAGAGCTTCTGAAGT
TGCGCAGTGTGGCGATCTGAGATTATACGGCTGAACTTGATCTGGATAATTCCAGCGAAA
GAATCATG
>NW_015622144.1 Verruconis gallopava strain CBS 43764 unplaced genomic scaffold supercont1.8, whole genome shotgun sequence
CACGCGGGTGTCCTGTTGCCATAGATCCTTCTATTCTGCCATATCAGCCGCCTTTTGGTG
GGAGGCGTTCAGAAGGGCGGCGACAGGGCTGAGATCATACCGCTGAACTTGAACGCTATC
ATGAGCGCGTAAGGAGAGC
>JAETXT010000015.1 Verticillium longisporum strain PD589 HiC_scaffold_15, whole genome shotgun sequence
TGCATCCGGGTGTTCGGCTGTCTCGCCGTGTCCTGCTCCCTCAGTCGGTGGCCAACTCCC
ATCCTTCTCGAGACCAGGCACAGCAGGCAGTCGATCTGAGAAATACCGGCGAACTTGATC
TGGATAATACCAGCGAAAGGACATGC
>JAETXT010000007.1 Verticillium longisporum strain PD589 HiC_scaffold_7, whole genome shotgun sequence
TGCATCCGGGTGTTCGGCTGTCTCGCCGTGTCCTGCTCCCTCAGTCGGTGGTCAACTCCC
ATCCTTCTCGAGGCCAGGCGCAGCAGGCAGTCGATCTGAGAAATACCGGCGAACTTGATC
TGGATAATACCAGCGAAAGGACATGC
>JAETXT010000002.1 Verticillium longisporum strain PD589 HiC_scaffold_2, whole genome shotgun sequence
GCAATGAGCCGGTGTTCGGGTTTTGCATCTCTTGGCCGCTCTTCCATCCACCCGCCTCGA
CATTGACACTCTTCATGTCCGTCCCGAGGCGGAGATGGTGGACGACCTTGAGACACAATG
CAATCCTGTTCTGAGATTATACGGCCTAACTTGATCTGGATAATACCAGCGAAAGGATCA
TG
>JAETXT010000001.1 Verticillium longisporum strain PD589 HiC_scaffold_1, whole genome shotgun sequence
GCAATGAGCCGGTGTTCGGGTTTTGCATCTCTTGGCCGCTGTTCCATCCACCTGCCTCGA
CATTGACACTCTCAATGTCCCGGGGCGGAGATGGTCGACGACCTTGAGACACAATGCAAT
CCTGTTCTGAGATTATACGGCCTAACTTGATCTGGATAATACCAGCGAAAGGATCATG
>JAETXT010000001.2 Verticillium longisporum strain PD589 HiC_scaffold_1, whole genome shotgun sequence
CACTACGGGCGCCGTCTTGAAGCACAACGGGCATTCAACTTCTCTCCCTCGATCCTGAAA
GAGGAGAAATGTCCCGCACGCGGATAGAAAGCTGAGATTGTACCGTAATACTCGATCAAG
TTAATGCTTGCGTGGGAAACGT
>JAETXT010000003.1 Verticillium longisporum strain PD589 HiC_scaffold_3, whole genome shotgun sequence
CACTACGGGCGCCGACTTGAAGCACAACGGGCATTCAACTTCTCTCCCTCGGTCCTGAAA
GAGGAGAAATGTCCCGCGCGCGGAAAGGAAGCTGAGATTGTACCGTAATACTCGATCAAG
TTAATGCTTGCGTGGGAAACGT
>NMXJ01000007.1 Verticillium albo-atrum strain PD747 PD747_scaffold7.1, whole genome shotgun sequence
GCATCCGGGTGTTCAGCTGCCTCGCCGTGCTCTGCTCCCTCGCGGCTGACGGCCCATTCC
GTCACCCCGAGACCAGACACGACAGGTAGCCGATCTGAGAAATACCGGCGAACTTGATCT
GGATAATACCAGCGAAAGGACATGCT
>NMXJ01000003.1 Verticillium albo-atrum strain PD747 PD747_scaffold3.1, whole genome shotgun sequence
GCAATGAGCCGGTGTTCGGGTTTTGCATCTCTTGGCTGTTCACCATCCACCCGCCTGGTC
ACCGATACCCTCGATGGCTTCAGGCGGAGATGTTGGACAGCCTTGAGGGGACATGCAATC
CTGTTCTGAGATTATACGGCCTAACTTGATCTGGATAATACCAGCGAAAGGATCATG
>NMXJ01000001.1 Verticillium albo-atrum strain PD747 PD747_scaffold1.1, whole genome shotgun sequence
CACTACGGGCGCTGACTTGAAGCACGGCGGTCATTCAACTTCTCTCTTCCTCCAGCCTCA
AAGCTCGAAGGAAGAAAGGGAAGAAATGTCCGCCGGCGGAAAGAAAGCTGAGATTGTACC
GTAATACTCGATCAAGTTAATGCTTGCGTGGGAAACGT
>JPET01000004.1 Verticillium tricorpus MUCL 9792 Scaffold04, whole genome shotgun sequence
CGCATCCGGGTGTTCGGCTGCCTCGCCGTGTTCTGCCCCCTCGAGCTCGATGGCCGATCC
CGTCGCTCGAGACCAGACATGGCAGGCAGTCGATCTGAGAAATACCGGCGAACTTGATCT
GGATAATACCAGCGAAAGGACATGC
>JPET01000002.1 Verticillium tricorpus MUCL 9792 Scaffold02, whole genome shotgun sequence
CAATGAGCCGGTGTTCAGGTTTTGCATCTCTTGGCCGCTCCTTCATCCACCCACCTGGTC
ATACATCTTCTTGATGCCATGTCTTCAGATGGAGATGCGGGACGGCCTTGAGAAGACATG
CAATCCTGTTCTGAGATTATACGGCCTTAACTTGATCTGGATAATACCAGCGAAAGGATC
ATGC
>JPET01000002.2 Verticillium tricorpus MUCL 9792 Scaffold02, whole genome shotgun sequence
CACTACGGGCGCCGACTTGAAGCACGGCGGGCATTCACCTTTTCTCCCTCTGGCTTCTGG
CCGAAAGAGAAGAAATGTCCCCGCGCGGAGAGGAAGCTGAGATTGTACCGTAATACTCGA
TCAAGTTAATGCTTGCGTGGGAAACGT
>NW_017567111.1 Wickerhamomyces anomalus NRRL Y-366-8 unplaced genomic scaffold WICANscaffold_2, whole genome shotgun sequence
ATTGATTCTAACGGGTGTTTCACTTTATTGTGGAACTGAGATCATACCGTTCTAACTCGA
TCAAGATAATGCTTGCGTGAGGACCTGAATACTTTGTTTC
>NW_009276935.1 Verticillium dahliae VdLs.17 supercont1.16 genomic scaffold, whole genome shotgun sequence
GCATCCGGGTGTTCGGCTGTCTCGCCGTGTCCTGCTCCCTCAGTTGGTGGCGAACTCCCA
TCCTTCTCGAGACCAGGCACAGCAGGCAGTCGATCTGAGAAATACCGGCGAACTTGATCT
GGATAATACCAGCGAAAGGACATGCT
>NW_009276916.1 Verticillium dahliae VdLs.17 supercont1.2 genomic scaffold, whole genome shotgun sequence
GCAATGAGCCGGTGTTCGGGTTTTGCATCTCTTGGCCGCTCTTCCATCCACCCGCCTCGA
CATTGACACTCTCAATGGCCCGGGGCGGAGATGGTCGACGACCTTGAGACACAATGCAAT
CCTGTTCTGAGATTATACGGCCTAACTTGATCTGGATAATACCAGCGAAAGGATCATG
>NW_009276925.1 Verticillium dahliae VdLs.17 supercont1.4 genomic scaffold, whole genome shotgun sequence
ACTACGGGCGCCGTCTTGAAGCACAACGGGCATTCAACTTCTCTCCCTCGATCCTGAAAG
AGGAGAAATGTCCCGCACGCGGATAGAAAGCTGAGATTGTACCGTAATACTCGATCAAGT
TAATGCTTGCGTGGGAAACGTG
>NC_006070.1 Yarrowia lipolytica CLIB122 chromosome D complete sequence
CACTGCGGGTGCTTGCTTCGTCAGGCTGAGAAAACACCGCCGAACTCGACCAAGATAATA
CTTGCGTGAGAAAGT
>NC_006071.1 Yarrowia lipolytica CLIB122 chromosome E complete sequence
CACTGCGGGTGTTTTTGGAGGCTTTTGAGACGGTATAACGACCGCTGGTGTTAACTGTCT
CACCCTCCAAAGGCTGAGATTACACCGCCACACTCGAACAAGATAATGCTTGCGTGAGAA
AGT
>NW_003307540.1 Coprinopsis cinerea okayama7#130 chromosome 5 map unlocalized cont3.5, whole genome shotgun sequence
GCTGCGGGTATCCTGTCTGCACCTCATGTCCCTATGGACTGACGTACAGAAGGATTGAGA
TTACACCGCTTGAACCTGATCAGCGCTGATACCTGCGTAGGGAAGCC
>BCHV01000035.1 Cryptococcus albidus DNA, scaffold: scaffold_34, strain: JCM 2334, whole genome shotgun sequence
GGTACGGGTGCTCCTCGTCCTCTCGCTCGTCTTGCAACGTCGGCAGATACCATCTGCTGT
CGTAAGTCAGGCGCAGAGGCGAGGTGGCTGAGATTATACCGTCATATCACCGGATCGTTG
GTAATGCACGCGTCGGGATCC
>BCHV01000020.1 Cryptococcus albidus DNA, scaffold: scaffold_19, strain: JCM 2334, whole genome shotgun sequence
AACACGGGTGCCGGGCTTGCTCGAATACTGCATTGTTGTTGAAAGCAGTGCAATCGCTCA
CCGTCGCGATGGTGGGCTGTTGCACTGCCGTAGACGACTTGCGTGTATTCGTCAATGCTT
TGAGCTGAGATCACACCGTCAGAGCGGATCAAGTTAAAACTTGCGGCGCCAGTTG
>NC_014944.1 Cryptococcus gattii WM276 chromosome G, complete sequence
ACACGGGTGCCGGGTTCACATTGTAGCAGCCTCGCTTTAGAGAGGTTTTGCTGGTGGATC
TGTGCTGAGATCATACCGTTGAGCGGAACAGGATAATGCCTGCGTCGCTAGTT
>NC_014943.1 Cryptococcus gattii WM276 chromosome F, complete sequence
CTCGAAGGTTTGGGATGCTATAGTGAAGGCTGAGATCATCACCGTCTGAACCTGCTCGAG
ACAATGCTCGCGAAGGGAATCCCGCTTGTAGTTTT
>KN848891.1 Cryptococcus gattii CA1873 unplaced genomic scaffold supercont1.3, whole genome shotgun sequence
TATGAGCAACACGGGTGCCGGGTTCACACTGTAGCAGCCTCGCTTTAGAGAGGTTTTGCT
GGTGGATCTGTGCTGAGATCATACCGTTGAGCGGAACAGGATAATGCCTGCGTCGCTAGT
TGCTTCCCTTGGTC
>KN848894.1 Cryptococcus gattii CA1873 unplaced genomic scaffold supercont1.6, whole genome shotgun sequence
TGAAAGGGAATAGGATCTGCTCGAAGGTTTGAGATGCTATAGTGAAGGCTGAGATCATCA
CCGTCTGAACCTGCTCGAGACAATGCTCGCGAAGGGAATCCCGCTTGTAGTTTTA
>KN848856.1 Cryptococcus gattii IND107 unplaced genomic scaffold supercont2.2, whole genome shotgun sequence
ATGAGCAACACGGGTGCCGGGTTCACACTGTAGCAGCCTCGCTTTAGAGAGGTTTTGCTG
GTGGATCTGTGCTGAGATCATACCGTTGAGCGGAACAGGATAATGCCTGCGTCGCTAGTT
GCTTCCCTTGGTCA
>KN848862.1 Cryptococcus gattii IND107 unplaced genomic scaffold supercont2.8, whole genome shotgun sequence
TCGAAGGTTTGAGATGCTATAATGAAGGCTGAGATCATCACCGTCTGAACCTGCTCGAGA
CAATGCTCGCGAAGGGAATCCCGCTTGTAGTTT
>JAAZPX010000030.1 Papiliotrema laurentii strain IF7SW-F4 scaffold54_cov193, whole genome shotgun sequence
CCAACACGGGTGCCAAGTTGATCCTCTGTGGGACGGTGAGCCGCGTCTTTTCTTCCTCCA
AGAGGGGAAGGAGATGCGGCGCAGCCAGACCAGGATCCTTGTGCTGAGATCATACCGTTG
AGCGGAACAGGATAATGCCTGCGTCGCTAGTTGTC
>NC_006692.1 Cryptococcus neoformans var. neoformans JEC21 chromosome 7 sequence
AGCAACACGGGTGCCGGGTTTACACTGTAGCAGCCTCGCTTTAGAGAGGTTTGCTGGTGG
ATCTGTGCTGAGATCATACCGTCGAGCGGAACAGGATAATGCCTGCGTCGCTAGTTGC
>NC_006691.1 Cryptococcus neoformans var. neoformans JEC21 chromosome 6 sequence
CTTGAGGGTTCGAGATCTATAGTGGGGGCTGAGATCATCACCGTCTGAACCTGCTCGAGA
CAATGCTCGCGAAGGGAACCCCGCTTGTAGTTTT
>JAIGNX010000014.1 Cutaneotrichosporon dermatis strain NICC30027 Scaffold14_1, whole genome shotgun sequence
AGATGCAACACGGGTGCCGGGTCTTGCATGTAGTGGTTCGCACGGCCTTGTATAGGCGTG
CAACCCATGCGTCCTGTGCTGAGATCATACCGTTGAGCGGACCAGGATAATGCCTGCGTC
GCTAGTTGCCTCTCCCCATTG
>CP046234.1 Malassezia furfur isolate CBS14141 chromosome 1
AGCCACGGGTGTCCGCGCTCTCTAGGGCCTGCGCATCGCTTGCGAACGCGGGCCATGGGC
GCGGGCTGAGATTACACCGTCACGTCCGCCGGACGTAACCTGAACGAGATCACGCTCGCG
AAGGGAGTGC
>BPQB01000001.1 Phanerochaete sordida YK-624 DNA, Contig_001, whole genome shotgun sequence
CTGGAAGGCTACGGGTATCCTTGCTTGTGACGACGTTCGCTGCAACTTACGGACCATTCC
GATGTGATTTGGAGGCTCGTCTGCTCTGCGCGGCGGATAGCAGCTTGGATTGAGAGAATA
CCGTTTGAACCTGATCAGCGCTCATACCTGCGTAGGGAAGCCCCCAGTGTCGCC
>MJGA01000001.1 Phanerodontia chrysosporium strain ATCC 20696 contig1, whole genome shotgun sequence
GCTACGGGTATCCTTGCTCGTGACGACGTCATATGCAACTTACGGGCCTTTCTGACGGAT
CAGAGGCTCGTCTGGTTTGTCTTGGCGGATAGCGGCTTGGATTGAGAGTATACCGTTCGA
ACCTGATCAGCGCTCATACCTGCGTAGGGAAGCC
>PEFX01000025.1 Rhodotorula mucilaginosa strain JGTA-S1 Scaffold_18, whole genome shotgun sequence
GATCAAGCAAACCGGCGCCGCCCTCTTGACTTTACGAGTTCAATGGACATGGCTGAGAAG
ACGGTCAAGAGCTGAACGTGATAATGCACGCGTAGCCATTGCAACGATCTCGTA
>PEFX01000009.1 Rhodotorula mucilaginosa strain JGTA-S1 Scaffold_7, whole genome shotgun sequence
TCTTTCGCGGCGAGAGTGCGCCGGGGTGCTGAGATGATACCGTTTGAACTTGTTCCACCT
TAATGGGTGCGAAAGGATGCGGCCAAACACTTTG
>NW_003315651.1 Schizophyllum commune H4-8 unplaced genomic scaffold SCHCOscaffold_24, whole genome shotgun sequence
GGCTGCGGGTATCTCCTCTGGCCGGTCGGGGCCCCTTAGGGTGGCCGTCGCCAGAGGAGA
TTGAGATCATACCGCTCGAACCTGTGTAGCTCACACTCGCGGAGGGAAGC
>NW_014040899.1 Trichosporon asahii var. asahii CBS 2479 unplaced genomic scaffold scaffold00025, whole genome shotgun sequence
CAACACGGGTGCCGGGCTTGCAACCAGTGGATCGGACGGGTTTTCACACCCGCCTCCCAT
GCAGTCTGTGCTGAGATCATACCGTTGAGCGGACCAGGATAATGCCTGCGTCGCTAGTT
>BCKU01000028.1 Trichosporon cutaneum DNA, scaffold: scaffold_27, strain: JCM 1462, whole genome shotgun sequence
AACACGGGTGCCGGGTGGGCTTTGGCTGCGTCCTGTGGGCGCAGTTGGCCGCCTGTGCTG
GGATCATACCGTTGAGCGGACCAGGATAATGCCTGCGTCGCTAGTTG
>JXYL01000003.1 Trichosporon coremiiforme strain JCM 2938 scaffold_0003, whole genome shotgun sequence
CAACACGGGTGCCGGGCTTGCAACCAGTGGATCAGACGAGTATGCCTTTCTTGGTACTCG
CCTCCCATGCAGCCTGTGCTGAGATCATACCGTTGAGCGGACCAGGATAATGCCTGCGTC
GCTAGTTGC
>JXYL01000007.1 Trichosporon coremiiforme strain JCM 2938 scaffold_0007, whole genome shotgun sequence
CAACACGGGTGCCGGGCTTTTGCAACCAGTGGATCGGACGGGTTTGAACACCCGCCTCCC
ATGCAGCCTGTGCTGAGATCATACCGTTGAGCGGACCAGGATAATGCCTGCGTCGCTAGT
TGC
>JXYM01000002.1 Trichosporon inkin strain JCM 9195 scaffold_0002, whole genome shotgun sequence
ACACGGGTGCCGGGCCGCAAGCTGTGGACGGGGCCGGAGAGCACGGCGCCGCTGCGCACC
GCAGCGTGCCGAGTCTCCCTCCCCCATGCGGCCCGTGCTGAGATCATACCGTTGAGCGGA
CCAGGATAATGCCTGCGTCGCTAGTT
>BCJT01000002.1 Cutaneotrichosporon mucoides DNA, scaffold: scaffold_1, strain: JCM 9939, whole genome shotgun sequence
CAACACGGGTGCCGGGTCTTGCATGTAGTGGTTGGCACTGCCTTGAACAGGAGTGCAACC
CATGCGTCCCGTGCTGAGATCATACCGTTGAGCGGACCAGGATAATGCCTGCGTCGCTAG
TT
>BCJT01000006.1 Cutaneotrichosporon mucoides DNA, scaffold: scaffold_5, strain: JCM 9939, whole genome shotgun sequence
AACACGGGTGCCGGGTCTTGCATGTAGTGGTTCGCACGGCCTTGTATAGGCGTGCAACCC
ATGCGTCCTGTGCTGAGATCATACCGTTGAGCGGACCAGGATAATGCCTGCGTCGCTAGT
TG
>JXYN01000016.1 Trichosporon ovoides strain JCM 9940 scaffold_0016, whole genome shotgun sequence
ACACGGGTGCCGGGCCTGCAGCTGTGGATGGACTGAATCGATCCGAGGCTTTTGCTTCGA
GACTCAGTCTCCCATGCGGCCTGTGCTGAGATCATACCGTTGAGCGGACCAGGATAATGC
CTGCGTCGCTAGTT
>JXYN01000002.1 Trichosporon ovoides strain JCM 9940 scaffold_0002, whole genome shotgun sequence
AACACGGGTGCCGGGCCGCAAGCAGTGGACGGGCCGGAGTGCACGGCGCCTCTGTGCCAT
GCGCACAGAGTGCCGAGACTCCCTCCCCCATGCGGCCTGTGCTGAGATCATACCGTTGAG
CGGACCAGGATAATGCCTGCGTCGCTAGT
>KB722768.1 Volvariella volvacea V23 unplaced genomic scaffold VVO_S00033, whole genome shotgun sequence
GCTGCGGGTATCCTTTTCGTGTTATCGATTTCTGAGCCAACATCTGGTTGCAACCTTGGT
GATTGCCCAGGTATTACGGCAGTGATTGAAAGATTCATGAAAAGGATTGAGATTATACCG
CTTGAACCTGATCAGCGCTGATACCTGCGTAGGGAAGCC
>BCHK01000001.1 Actinomucor elegans
AACGCUAGGGGUGCCUUGAAUUUGUUCUAAACAUGUUCGUGUAAGGCUGAGAUCUUAAACCCUUAAUUACCUGAUCAGGCUAGUACCUGCGAAGGGAAGCGUU
>BCHK01000003.1 Actinomucor elegans DNA, scaffold: scaffold_2, strain: JCM 22485, whole genome shotgun sequence
AAAAGCATCAAGGGGTGCCTTTCAACTATGAGTTGTTAACTGGCTGAGAATTTAAACCCT
TATTGAGCGGACCAGGATAATGCCTGCGTCGCGATGATGCGATGATGAAA
>BCHK01000004.1 Actinomucor elegans DNA, scaffold: scaffold_3, strain: JCM 22485, whole genome shotgun sequence
GATCGGCACTAGGGGTGCTTGGTTCATATTTGACCTCGCTGAGATTATACCCTTCGAACG
TGATTTCTGCATAATAGCAGCGCACGGAAGTTAGCCCATTGTCA
>BCHK01000064.1 Actinomucor elegans DNA, scaffold: scaffold_63, strain: JCM 22485, whole genome shotgun sequence
GGACAATCGAGGGGTGCTAGACTGTCTTTACCGACAGTCGGCTGAGATCAGACCCTTACG
AGCGGGAACATGTTAATGCATGCGTCGCCACGAGTTCCCATTTGTAC
>JNDQ01001525.1 Apophysomyces elegans B7760 jtg7180000076513f_7180000076514f_1, whole genome shotgun sequence
ACGTTGATAGATTTTTTGGTCACGGCTAGGGGTGCCCGAGTTTGCCTTAAAAAGCATTCC
GTGTGGCTGAGATCACACTCTCATTACCTGATCAGGATAATTCCTGCGAAGGGAAGCC
>JNDQ01001490.1 Apophysomyces elegans B7760 jtg7180000076473f_7180000076474f_1, whole genome shotgun sequence
AGTCGGCACTAGGGGTGCTTGGTTACTTGTTAACCAGGCTGAGATCATACCCTTTGAACG
ATGACCTGCATAATAGCAGCGCACGGAAGTTGCCAT
>JABAYA010000015.1 Apophysomyces ossiformis strain NRRL A-21654 scaffold_15, whole genome shotgun sequence
GTCACGGCTAGGGGTGCCCGAGTTTGCCTTAAAAAAGCATTCCGTGTGGCTGAGATCACA
CTCTCATTACCTGATCAGGATAATTCCTGCGAAGGGAAGCCGTTGACCTTGTTA
>JABAYA010000198.1 Apophysomyces ossiformis strain NRRL A-21654 scaffold_198, whole genome shotgun sequence
GTCGGCACTAGGGGTGCTTGGTTACTTGTTTAACCAGGCTGAGATCATACCCTTTGAACG
ATGACCTGCATAATAGCAGCGCACGGAAGTTGCCATTGTATCTTT
>JNDP01001000.1 Apophysomyces trapeziformis B9324 ctg7180000160904_1, whole genome shotgun sequence
GTCACGGCTAGGGGTGCCCGAGTTTGCCTTAAAAAGCATTCCGTGTGGCTGAGATCACAC
TCTCATTACCTGATCAGGATAATTCCTGCGAAGGGAAGCCGTTGACCTTGTTA
>JNDP01001052.1 Apophysomyces trapeziformis B9324 ctg7180000161001_1, whole genome shotgun sequence
AGTCGGCACTAGGGGTGCTTGGTTACTTGTTAACCAGGCTGAGATCATACCCTTTGAACG
ATGACCTGCATAATAGCAGCGCACGGAAGTTGCCATTGTATCTT
>MZZL01000409.1 Apophysomyces variabilis strain NCCPF 102052 102-52_Scaffold_429, whole genome shotgun sequence
GTCACGGCTAGGGGTGCCCGAGTTTGCCTTAAAAAGCATTCCGTGTGGCTGAGATCACAC
TCTCATTACCTGATCAGGATAATTCCTGCGAAGGGAAGCCGTTGACCTTGTTA
>MZZL01000398.1 Apophysomyces variabilis strain NCCPF 102052 102-52_Scaffold_418, whole genome shotgun sequence
GTCGGCACTAGGGGTGCTTGGTTACTTGTTAACCAGGCTGAGATCATACCCTTTGAACGA
TGACCTGCATAATAGCAGCGCACGGAAGTTGCCATTGTATCTTT
>JNEH01001536.1 Cokeromyces recurvatus B5483 ctg7180000207667_1, whole genome shotgun sequence
CATCAAGGGGTGCCCACTTTTTTTTTTAATTCCTAAAACTTAGGGATTGTTAAAATTAAT
GGCTGAGAATTTATACCCTCATTTAGCGGACCAGGATAATGCCTGCGTCGCGATGATGC
>JNEH01002304.1 Cokeromyces recurvatus B5483 jtg7180000207895f_7180000207896f_1, whole genome shotgun sequence
GGAACAACCGAGGGGTGCTAGACGTTATATAGTCGGCTGAGATTAGACCCTTATGAGCGG
ACCATGTTAATGCATGCGTCGCCACGAGTTACCTGAATGT
>JNEG01000657.1 Cunninghamella bertholletiae 175 ctg7180000073596_1, whole genome shotgun sequence
ATAATCACTTGGGGTGCCTCCATTTCTAAAATGGTGTGCTGAGATTATACCCATTGAACG
GAACTGTTTAATTACAGCGCACGGAACGTGATAGTATTGTATA
>JNEG01000810.1 Cunninghamella bertholletiae 175 jtg7180000073785f_7180000073786f_7180000073787f_718000007378_1, whole genome shotgun sequence
TGGGTTATCAAGGGGTGCTGAACAAATTTAATTTGTGAAGCTGAGATTATACCCTTAATG
CCAGCTGATAAGGTTAGGACCTTCGAAGTGATGATACCCTATATTTG
>JAFCIZ010000011.1 Cunninghamella blakesleeana strain AS 3.970 tig00000339_pilon_pilon, whole genome shotgun sequence
TAATCAACTAGGGGAGCCCTTATGTATATATATTTTTTATATACCTTTATAAATTTTATA
TAAACTATAAGGCTGAGAATACCAAACCCTCATTACCAGATCAAGATAATGCTTGCGATG
GGAGTGTTGATTAACCTAATT
>JAFCIZ010000005.1 Cunninghamella blakesleeana strain AS 3.970 tig00000048_pilon_pilon, whole genome shotgun sequence
TATTATCACTTGGGGTGCCTCCATTTTTTTATTTTAAAAAAAAATGGAGTGCTGAGATTA
TACCCATTGAACGGATCTGTTTAATTACAGCGCACGGATTGTGATTCTTAATATT
>JAFCIZ010000004.1 Cunninghamella blakesleeana strain AS 3.970 tig00000027_pilon_pilon, whole genome shotgun sequence
TGACTCAAAGGGGGTGCTTTGATTTTATTATCATTGCTGAGATCATACTCTAGCTGAACA
GGATAATACCTGCGTAGTGTTTTTGAGTCGTTTTATTT
>JAFCIZ010000005.2 Cunninghamella blakesleeana strain AS 3.970 tig00000048_pilon_pilon, whole genome shotgun sequence
GAGGAATAAAGGGGTGCCAGGTAAAGCATTACCAGGCTGAGATCATACCCTCAATAGCGG
ATAAGGTTAGTACCTGCGACGTGAAAATACCCTCGACAATA
>JNDR01001308.1 Cunninghamella elegans B9769 jtg7180000171952f_7180000171953f_7180000171954f_718000017195_1, whole genome shotgun sequence
GGGTGCCTCCATTTCTAAAATGGTGTGCTGAGATTATACCCATTGAACGGAACTGTTTAA
TTACAGCGCACGGAACGTGATAGTATTG
>JNDR01001328.1 Cunninghamella elegans B9769 jtg7180000172447f_7180000172448f_1, whole genome shotgun sequence
GGGTTATCAAGGGGTGCTGAACAAATTTAATTTGTGAAGCTGAGATTATACCCTTAATGC
CAGCTGATAAGGTTAGGACCTTCGAAGTGATGATACCCTATATTTGA
>JNDR01001273.1 Cunninghamella elegans B9769 jtg7180000172077f_7180000172078f_7180000172079f_718000017208_1, whole genome shotgun sequence
GGGTTATCAAGGGGTGCTTAATAAGAAATTATTAGGCTGAGATTATACCCTTACTAGCTG
TTTATAAATCATGATTTTTTTAAATCGTGATTTTTAACCAAGATAATGCTTGCGAAGCGA
TGATATCCTATATTTAC
>JNDR01001226.1 Cunninghamella elegans B9769 jtg7180000172056f_7180000172057f_7180000172058f_1, whole genome shotgun sequence
TGGGTTATCAAGGGGTGCTTAATAAGAATTTATTAGGCTGAGATCATACCCTTATTAACT
GTTTATAAACCCATGATTTTTTAATCATGGTTTTAATCAAGATAATGCTTGCGAAGTAAT
GATATCCTATATTTG
>JNEU01000982.1 Lichtheimia corymbifera B2541 ctg7180000214734_1, whole genome shotgun sequence
CGTGAATTCAAGGGGTGCTGCACGTCTAGCTAGGGAAACCTGCAGTGTGCGGCTGAGACT
TTACCCTCATTAGCGGATCAGGATAATGCCTGCGTCGCGATGAATGCCACGATTTT
>BCHG01000036.1 Mucor circinelloides DNA, scaffold: scaffold_35, strain: JCM 22480, whole genome shotgun sequence
TAATGCGCTGGGGGAGCCTGGATTTGCATTTGCATCTTCTTAAATATGGCTGAGAACTTT
AAACTCTTATACACCTGATCAGGTTAATACCTGCGAAGGGAAGCGTTTCTGTTTAAAA
>BCHG01000176.1 Mucor circinelloides DNA, scaffold: scaffold_175, strain: JCM 22480, whole genome shotgun sequence
CAAAAAACTAGGGGTGCTTGGATTTCTCTTATATCCTCGCTGAGATTATACCCTTCGAAC
GTGATTTTCTGCATAATAGCAGCGCACGGAAGTTAGCCCATTGTCAA
>BCHG01000121.1 Mucor circinelloides DNA, scaffold: scaffold_120, strain: JCM 22480, whole genome shotgun sequence
CAAAGAACTGGGGGTGCTTGGATTTCTATTTCATATCCTTGCTGAGATCATACCCTTCGA
ACGTGATTTTCTGCATAATAGCAGCGCACGGAAGTTTGTCCTATTGTCA
>BCHG01000097.1 Mucor circinelloides DNA, scaffold: scaffold_96, strain: JCM 22480, whole genome shotgun sequence
CATTGCATCAAGGGGTGCCTTTCCGACTCTTTTACAGAGGAGGTTACATGGCTGAGAATT
TATACCCTTATCGAGCGGACCAGGATAATGCCTGCGTCGCCATGATGCGATAATGAAA
>BCHG01000203.1 Mucor circinelloides DNA, scaffold: scaffold_202, strain: JCM 22480, whole genome shotgun sequence
GGACAATCGAGGGGTGCTTGACCTTACGGTCGGCTGAGATTACACCCTTAAGAGCGGACC
ATGTTAATGCATGCGACGGCCACGAGTTTCCCATTTGTA
>JNEK01002716.1 Mucor indicus B7402 jtg7180000282035f_7180000282036f_7180000282037f_1, whole genome shotgun sequence
TTCACATCAAGGGGTGCCAATCCAACTTTATTTTTTATATATATAAAAAAGAGTTGTCGG
CTGAGAATTTATACCCTCATATAGCGGACCAAGATAATGCTTGCGTCGCGATGATGTTTA
ATGATGTA
>JNEK01002813.1 Mucor indicus B7402 jtg7180000280778f_7180000282996f_1, whole genome shotgun sequence
ATCGGCGCTAGGGGTGCTTGGTTTTTTTTTATGACCTTGCTGAGATCATACCCTTCGAAC
GTGATTTTCTGCATAATAGCAGCGCACGGAAGTTTGCTTATTGTCAC
>JNEK01001413.1 Mucor indicus B7402 ctg7180000282136_1, whole genome shotgun sequence
AGGACAATCGAGGGGTGCTGGACCTTTTACGGCCGGCTGAGATCAGACCCTTAAGAGCGG
ACCATGTTAATGCATGCGTCGCCACGAGTTTCCATAGTAC
>AZYI01000160.1 Mucor irregularis B50 contig160, whole genome shotgun sequence
GTCGACGCTAGGGGTGCTAATATGTAAACTTATTTCTTCACAAAGAAGAGTATTTTCACT
ATGGCTGAGAATTTTAAACTCTTAATACCTGATCAGGATAATACCTGCGAAGGGAAGCGT
TTTGACCTTTTT
>KK076499.1 Mucor irregularis B50 unplaced genomic scaffold scaffold36.1, whole genome shotgun sequence
ACTGCATCAAGGGGTGCCCTTTAGTTCTTTCTTTTTCATTTTTGAAAAGAAGTTCTTATT
GTGGCTGAGAATTTATACCCTTATCAACGGAACAGGATAATGCCTGCGTCGTGATGATGC
GATGATGAAAT
>KK076482.1 Mucor irregularis B50 unplaced genomic scaffold scaffold22.1, whole genome shotgun sequence
TAAGCATCAAGGGGTGCCTTTCATTATCTTTCGAGATAAATGATTATGGCTGAGATTTAT
ACCCTTATCTAGCGGAACAGGATAATGCCTGCGTCGTGATGATGCGATGATGAAAT
>AZYI01000166.1 Mucor irregularis B50 contig166, whole genome shotgun sequence
ATCGGCACTAGGGGTGCTTGGTTCAATTTTTTGACCTTGCTGAGATTATACCCTTCGAAC
GTGATTTCTGCATAATAGCAGCGCACGGAAGTTAGCCCATGATTCT
>KK076457.1 Mucor irregularis B50 unplaced genomic scaffold scaffold177.1, whole genome shotgun sequence
GGACAATCGAGGGGTGCTAGACTATTCATAGTCGGCTGAGATTACACCCTTAAGAGCGGA
GTCATGTTAATGCATGCGTCGCCACGAGTTCCCATTAGTAC
>JAAECE010000005.1 Mucor lusitanicus strain MU402 FB192scaffold_5, whole genome shotgun sequence
TAATGCGCTGGGGGAGCCTGAACTTGCATTTGCATTTTCTTAATATGGCTGAGAACTTTA
AACTCTTAAACACCTGATCAGGTTAATACCTGCGAAGGGAAGCGTTTCTGTTTAAAA
>JAAECE010000006.1 Mucor lusitanicus strain MU402 FB192scaffold_6, whole genome shotgun sequence
GCAAAAAACTAGGGGTGCTTGGATTTCGTCCTCGCTGAGATCATACCCTTCGAACGTGAT
TTTCTGCATAATAGCAGCGCACGGAAGTTAGGCCATTGTCA
>JAAECE010000003.1 Mucor lusitanicus strain MU402 FB192scaffold_3, whole genome shotgun sequence
ATTGCATCAAGGGGTGCCTTTCCGACTCTTTTTACAGAGGAGGTTACATGGCTGAGAATT
TATACCCTTATCGAGCGGACCAGGATAATGCCTGCGTCGCCATGATGCGATAATGAAAT
>JAAECE010000004.1 Mucor lusitanicus strain MU402 FB192scaffold_4, whole genome shotgun sequence
GGACAATCGAGGGGTGCTTGACCTTACGGTCGGCTGAGATTACACCCTTAAGAGCGGACC
ATGTTAATGCATGCGACGGCCACGACGAGTTCCCATTTG
>JNEI01000064.1 Mucor racemosus B9645 ctg7180000663153_1, whole genome shotgun sequence
AACAGACGCTAGGGGGGCCTGAATTTGCTACATATAGCATATTCTTAAATTGGCTGAGAA
CTTTAAACTCTTTGTACCTGATCAGGTTAATACCTGCGTAGGGAAGCGTT
>JNEI01001054.1 Mucor racemosus B9645 ctg7180000738623_1, whole genome shotgun sequence
ACAGACGCTAGGGGGGCCTGAATTTGCTACATATAGCATATTCTTAAATTGGCTGAGAAC
TTTAAACTCTTTGTACCTGATCAGGTTAATACCTGCGTAGGGAAGCGTTTCTGTTTAATT
>JNEI01002594.1 Mucor racemosus B9645 ctg7180000740285_1, whole genome shotgun sequence
AATCGGCACTAGGGGTGCTTGGTTACTTTTTTTTAAACCTTGCTGAGATCATACCCTTCG
AACGTGATTTCTGTATAATAACAGCGCACGGAAGTTTGCCCATTGTTA
>JNEI01005443.1 Mucor racemosus B9645 ctg7180000744114_1, whole genome shotgun sequence
CAATAAACTAGGGGTGCTTGGATTATTTATGATCCTCGCTGAGATTATACCCTTCGAACG
TGATTTTCTGCATAATAGCAGCGCACGGAAGTTAGCCCATTGTCAT
>JNEI01004296.1 Mucor racemosus B9645 ctg7180000742220_1, whole genome shotgun sequence
TATTGCATCAAGGGGTGCCTTTCCGACTCTTTTTTTTTTTATGAAAAGAGTGGTTACATG
GCTGAGAATTTATACCCTTATTGAGCGGACCAGGATAATGCCTGCGTCGCCATGATGCGA
TAATGAAA
>JNEI01004774.1 Mucor racemosus B9645 ctg7180000742967_1, whole genome shotgun sequence
AGGACAATCGAGGGGTGCTAGACCTAACGGTCGGCTGAGATTACACCCTTAAGAGCGGAC
CATGTTAATGCATGCGTCGCCACGAGTTCCCATTTGTA
>JNDK01001171.1 Mucor velutinosus B5328 ctg7180000608357_1, whole genome shotgun sequence
CGCTGGGGGAGCCTGAATTTGCATTTGCATCTTCTTAATATGGCTGAGAACTTTAAACTC
TTAAACACCTGATCAGGTTAATACCTGCGAAGGGAAGCGT
>JNDK01001242.1 Mucor velutinosus B5328 ctg7180000608479_1, whole genome shotgun sequence
ATCGGCAATGAACTAGGGGTGCTTGGATTTTTTTTTTTTCAAATCTTTGCTGAGAACATA
CCCTTCGAACGTGATTTTCTGCATAATAGCAGCGCACGGAAGTTT
>JNDK01002029.1 Mucor velutinosus B5328 ctg7180000609886_1, whole genome shotgun sequence
AACTGGGGGTGCTTGGATTTCATTTTGTATCCTTGCTGAGATCATACCCTTCGAACGTGA
TTTTCTGCATAATAGCAGCGCACGGAAGT
>JNDK01002078.1 Mucor velutinosus B5328 jtg7180000609582f_7180000609583f_1, whole genome shotgun sequence
ATTGCATCAAGGGGTGCCTTTCCGACTCTTTTACAGAGGAGGTTACATGGCTGAGAATTT
ATACCCTTATCGAGCGGACCAGGATAATGCCTGCGTCGCCATGATGCGA
>JNDK01002401.1 Mucor velutinosus B5328 jtg7180000609317f_7180000609318f_1, whole genome shotgun sequence
AGGACAATCGAGGGGTGCTTGACCTTACGGTCGGCTGAGATTACACCCTTAAGAGCGGAC
CATGTTAATGCATGCGACGGCCACGAGTTCCCATTTGTA
>KK100182.1 Rhizomucor miehei CAU432 unplaced genomic scaffold RhzM_scaffold20, whole genome shotgun sequence
CGTGGCTTCAAGGGGTGCTGTCATAAAAAAAGCATTCTTTTTTTTGGCGGCTGAGAAATA
CCCTCATTAGCGGATCAGGATAATGCCTGCGTCGCGATGAACCACTGATGTCA
>KK100222.1 Rhizomucor miehei CAU432 unplaced genomic scaffold RhzM_scaffold88, whole genome shotgun sequence
TTTCAAGGGGTGCTGCGATCTGACGATGGAGTCTACAAAGAAAGAAGAAAGCCAT
AGCGGCTTATTCTTATCTTGTTCCCCCCATTGTCTAACTGCGGCTGAGATTTGACCCTCA
TCAGCGGATCAGGATAATGCCTGCGTCGCGATGAAA
>FWWN02000668.1 Rhizomucor pusillus genome assembly, contig: Contig0000668, whole genome shotgun sequence
GTCATCCCTAGGGGTGCTCGACACTTTCGGTGCTGGGCTGAGAAATACTCTCATAACCTG
ATCAGGGTAATTCCTGCGAAGGGAAGGGAATGAACCGCTTT
>FWWN02000389.1 Rhizomucor pusillus genome assembly, contig: Contig0000389, whole genome shotgun sequence
GTGGCTTCAAGGGGTGCTGTCCACACGGCGGCTGAGAAATACCCTCATTAGCGGATCAGG
ATAATGCCTGCGTCGCGATGAACCATGATGTCTCA
>FWWN02000573.1 Rhizomucor pusillus genome assembly, contig: Contig0000573, whole genome shotgun sequence
GTGGCTTTCAAGGGGTGCTGCAACCTGACGACATCGGACTGGCAAAGAAGACGAAACCTT
GGAACATAGTGTCCATTGTCCGAATCTTCCTTTGACCGTTCTTCCGTGTTGTCTAATTGC
GGCTGAGATTTGACCCTCATTAGCGGATCAGGATAATGCCTGCGTCGCGATGAAAACCAT
GATGTC
>JNEF01002634.1 Rhizopus arrhizus strain 97-1192 jcf7180000648346_1, whole genome shotgun sequence
GAACAACCGAGGGGTGCCAAACTTGTTTGGCTGAGATCATACCCTTAAGAGCGGATCATG
GTAATGCATGCGTCGCGATGTGTTTTCTTTTTTCA
>JNEF01003205.1 Rhizopus arrhizus strain 97-1192 jcf7180000648623_6, whole genome shotgun sequence
AGAACAACCGAGGGGTGCCAACTTGTTAATCAGTTTGGCTGAGATCATACCCTTAAGAGC
GGATCATGGTAATGCATGCGTCGCAATGTGTTTTCTTTTTTC
>JNEF01002758.1 Rhizopus arrhizus strain 97-1192 jcf7180000648432_2, whole genome shotgun sequence
AATCGGCACTAGGGGTGCTTGGTTTTTACCTCGCTGAGAACATACCCTTCGAACGTGATT
TCTGTATAATAGCAGCGCACGGAAGTTTGCCCATTGTTT
>JNEF01002627.1 Rhizopus arrhizus strain 97-1192 jcf7180000648339_1, whole genome shotgun sequence
GTCGACACTAGGGGAGCTCAAAGCTTGTCTTTTTCTTTTTCATAGAAAAGCTGTGCTTTG
TGGCTGAGAACTTAAAACTCTCATTACCTGATCAGGCTAGTACCTGCGAAGGGAAGTTGT
CGACCCTCAACT
>NW_019671916.1 Rhizopus microsporus ATCC 52813 unplaced genomic scaffold scaffold_1, whole genome shotgun sequence
ATCGGCACTAGGGGTGCTTGGTTTTTTTTAAAACCTTGCTGAGATCATACCCTTCGAACG
TGATTTCTGTATAATAACAGCGCACGGAAGTTTGCCCATTGTTAT
>NW_019671946.1 Rhizopus microsporus ATCC 52813 unplaced genomic scaffold scaffold_31, whole genome shotgun sequence
GAACAACCGAGGGGTGCCAAACCATTTGGTTTGGCTGAGATCATACCCTTATGAGCGGAT
CATGGTAATTCATGCGTCGCGATGTGTTTTCTTTTTTCG
>NW_019671927.1 Rhizopus microsporus ATCC 52813 unplaced genomic scaffold scaffold_12, whole genome shotgun sequence
GTCGACACTAGGGGAGCTCATTGTAATTGTCTTTTTTGATTTACGAAAAAGATTTACTTT
GTGGCTGAGAACTTGAAACTCTCATTACCTGATCAGGTTAGCACCTGCGAAGGGAAGTTG
TCGACCTCTTTCT
>JNDS01005489.1 Rhizopus stolonifer B9770 jtg7180000334645f_7180000334646f_1, whole genome shotgun sequence
GAACAACCGAGGGGTGCCAATGTATTTTGGCTGAGATCATACCCTTAAGAGCGGATCATG
GTAATGCATGCGTCGCGATGTGTTTTTCTTTTACG
>JNDS01005275.1 Rhizopus stolonifer B9770 jtg7180000334727f_7180000334728f_7180000334729f_718000033473_1, whole genome shotgun sequence
GTCGACACTAGGGGAGCTTCAAAGCATTTGCTTTGTGGCTGAGAATAGAAACTCTCATTA
CCTGATCAGGATAATACCTGCGAAGGGAAGTTGTCGACCCATATTC
>JNDS01005479.1 Rhizopus stolonifer B9770 jtg7180000336588f_7180000336589f_7180000336590f_718000033659_1, whole genome shotgun sequence
AATCGGCACTAGGGGTGCTTGGTATTTTTAAAATACCTCGCTGAGATTATACCCTTCGAA
CGTGATTTTTCTGCATAATGGCAGCGCACGGAAGTTTGCCCATTGTTA
>JNDT01001565.1 Saksenaea vasiformis B4078 ctg7180000372015_1, whole genome shotgun sequence
GTCACGGCTAGGGGTGCCCGAGTTTGCCCTAAAAAGCATTCCGTGAGGCTGAGATTATAC
TCTCACTACCTGATCAGGATAATTCCTGCGAAGGGAAGCCGTTGACCCATCAA
>JNDT01001847.1 Saksenaea vasiformis B4078 ctg7180000372427_1, whole genome shotgun sequence
AGTCGGCACTAGGGGTGCTTGGTTACTTGTTAACCAGGCTGAGATCATACCCTTTGAACG
ATGACCTGCATAATAGCAGCGCACGGAAGTTGCCATTGTATCAT
>JNEV01001177.1 Saksenaea oblongispora B3353 ctg7180000260987_1, whole genome shotgun sequence
GTCGCGGCTAGGGGTGCCCGAGTTTGCCCTAAAAAGCATTCCGTGAGGCTGAGATTATAC
TCTCACTACCTGATCAGGATAATTCCTGCGAAGGGAAGCCGTTGACCCATCAG
>JNEV01001638.1 Saksenaea oblongispora B3353 jtg7180000261447f_7180000261448f_7180000261449f_1, whole genome shotgun sequence
AGTCGGCACTAGGGGTGCTTGGTTACTTGTTAACCAGGCTGAGATCATACCCTTTGAACG
ATGACCTGCATAATAGCAGCGCACGGAAGTTGCCATTGTATCAT
>MCGN01000013.1 Syncephalastrum racemosum strain NRRL 2496 BCR43scaffold_13, whole genome shotgun sequence
GGTCGACCCTAGGGGTGCTCGTTTCGCGGGCTGAGATTTTACTCTTAATACCTGATCAGG
ATAATACCTGCGAAGGGAAGGTGTCGACCCATCTT
>MCGN01000008.1 Syncephalastrum racemosum strain NRRL 2496 BCR43scaffold_8, whole genome shotgun sequence
AGTCGGCACTAGGGGTGCTTGGTTGACTTTATGTTGCCAGGCTGAGATTGTACCCTCATC
TACTTGATCAGGATAATACCTGCGAAAGGAAGTGCCATTGTATTTT
>MCGN01000011.1 Syncephalastrum racemosum strain NRRL 2496 BCR43scaffold_11, whole genome shotgun sequence
AAGGCTTCAAGGGGTGCTGTTCTTTGACTCTTCTGGGGTTGTAAGACGGCTGAGATTTTT
ACCCTCATGAGCGGATCAGGATAATGCCTGCGTCGCGATGAAGCCTTAGCGGGGT
